# Supplementary material for: Higher pathogen load in children from Mozambique vs. USA revealed by comparative fecal microbiome profiling
Source: ISME Commun. 2022 Aug 18;2:74. doi: 10.1038/s43705-022-00154-z (PMC9723681; doi:10.1038/s43705-022-00154-z)
Supplement: Supplementary file 2 — Table S10 [file 43705_2022_154_MOESM2_ESM.xlsx]

## Sheet: Table S1
Table S1. Sample information (A_ATL: 1-11 month old Atlanta children, A_Maputo: 1-11 month old Maputo children, B_ATL: 12-23 month old Atlanta children, B_Maputo: 12-23 month old Maputo children, C_ATL: 24-48 month old Atlanta children, C_Maputo: 24-48 month old Maputo children)
Group	Sample ID	Age (Months)	Helminth infection (0. No; 1, Yes; NA)
A_ATL	B105	7	NA
A_ATL	B144	5.5	NA
A_ATL	B189	3	NA
A_ATL	B204	3.5	NA
A_ATL	B208	3.5	NA
A_ATL	B209	4	NA
A_ATL	B210	9	NA
A_ATL	B266	5	NA
A_ATL	B555	11.5	NA
A_ATL	B579	6	NA
A_ATL	B596	6.5	NA
A_ATL	B602	4	NA
A_ATL	B604	6	NA
A_ATL	B606	2.5	NA
A_ATL	B617	6.5	NA
A_ATL	B619	11	NA
A_ATL	B633	3.5	NA
A_ATL	B649	4	NA
A_ATL	B655	9	NA
A_ATL	B663	7	NA
A_ATL	B699	3	NA
A_ATL	B92	3	NA
A_Maputo	Map_1	9	NA
A_Maputo	Map_10	9	0
A_Maputo	Map_11	10	0
A_Maputo	Map_12	10	0
A_Maputo	Map_121	5	0
A_Maputo	Map_126	11	0
A_Maputo	Map_129	9	0
A_Maputo	Map_13	9	1
A_Maputo	Map_132	9	0
A_Maputo	Map_138	10	1
A_Maputo	Map_147	12	0
A_Maputo	Map_15	10	1
A_Maputo	Map_153	7	0
A_Maputo	Map_156	11	1
A_Maputo	Map_16	12	1
A_Maputo	Map_17	8	NA
A_Maputo	Map_171	11	0
A_Maputo	Map_179	8	0
A_Maputo	Map_18	9	0
A_Maputo	Map_186	11	0
A_Maputo	Map_187	12	NA
A_Maputo	Map_19	10	0
A_Maputo	Map_191	8	0
A_Maputo	Map_2	8	0
A_Maputo	Map_200	11	1
A_Maputo	Map_203	10	0
A_Maputo	Map_21	8	1
A_Maputo	Map_22	9	0
A_Maputo	Map_23	11	0
A_Maputo	Map_24	10	1
A_Maputo	Map_25	9	0
A_Maputo	Map_29	8	0
A_Maputo	Map_4	9	0
A_Maputo	Map_48	7	0
A_Maputo	Map_49	8	0
A_Maputo	Map_5	9	1
A_Maputo	Map_52	12	0
A_Maputo	Map_53	8	0
A_Maputo	Map_54	9	0
A_Maputo	Map_57	11	0
A_Maputo	Map_6	10	1
A_Maputo	Map_61	9	0
A_Maputo	Map_62	11	0
A_Maputo	Map_63	10	0
A_Maputo	Map_66	7	NA
A_Maputo	Map_67	10	NA
A_Maputo	Map_68	7	0
A_Maputo	Map_7	9	0
A_Maputo	Map_70	7	1
A_Maputo	Map_73	9	0
A_Maputo	Map_76	11	0
A_Maputo	Map_78	11	0
A_Maputo	Map_8	10	0
A_Maputo	Map_80	10	0
A_Maputo	Map_83	4	NA
A_Maputo	Map_86	10	0
A_Maputo	Map_89	10	0
A_Maputo	Map_9	9	0
B_ATL	B136	13	NA
B_ATL	B138	12	NA
B_ATL	B151	20	NA
B_ATL	B165	14	NA
B_ATL	B612	12	NA
B_ATL	B613	13	NA
B_ATL	B624	12	NA
B_ATL	B632	13	NA
B_ATL	B635	12	NA
B_ATL	B636	12.5	NA
B_ATL	B671	12	NA
B_ATL	B78	12.5	NA
B_ATL	B79	13	NA
B_ATL	B84	12	NA
B_ATL	B86	18	NA
B_ATL	B88	18.5	NA
B_ATL	B93	21.5	NA
B_Maputo	Map_102	24	1
B_Maputo	Map_110	13	0
B_Maputo	Map_123	20	0
B_Maputo	Map_124	19	0
B_Maputo	Map_127	16	0
B_Maputo	Map_128	24	0
B_Maputo	Map_130	18	0
B_Maputo	Map_133	23	NA
B_Maputo	Map_134	16	0
B_Maputo	Map_136	17	0
B_Maputo	Map_139	17	0
B_Maputo	Map_14	20	1
B_Maputo	Map_142	17	0
B_Maputo	Map_146	22	NA
B_Maputo	Map_149	16	1
B_Maputo	Map_150	21	1
B_Maputo	Map_151	16	0
B_Maputo	Map_154	24	0
B_Maputo	Map_158	24	1
B_Maputo	Map_165	24	0
B_Maputo	Map_168	18	0
B_Maputo	Map_169	17	1
B_Maputo	Map_170	21	1
B_Maputo	Map_172	13	1
B_Maputo	Map_173	22	NA
B_Maputo	Map_177	13	0
B_Maputo	Map_181	13	1
B_Maputo	Map_182	21	1
B_Maputo	Map_189	15	1
B_Maputo	Map_190	23	1
B_Maputo	Map_192	18	0
B_Maputo	Map_193	14	0
B_Maputo	Map_194	19	NA
B_Maputo	Map_196	12	0
B_Maputo	Map_197	14	0
B_Maputo	Map_20	13	0
B_Maputo	Map_201	12	1
B_Maputo	Map_204	14	0
B_Maputo	Map_205	20	NA
B_Maputo	Map_207	13	NA
B_Maputo	Map_26	12	1
B_Maputo	Map_27	13	0
B_Maputo	Map_28	13	0
B_Maputo	Map_30	12	0
B_Maputo	Map_31	13	0
B_Maputo	Map_32	14	0
B_Maputo	Map_33	14	0
B_Maputo	Map_34	13	1
B_Maputo	Map_35	14	0
B_Maputo	Map_36	13	0
B_Maputo	Map_37	13	0
B_Maputo	Map_38	14	0
B_Maputo	Map_40	13	0
B_Maputo	Map_41	13	0
B_Maputo	Map_42	14	0
B_Maputo	Map_47	12	NA
B_Maputo	Map_69	23	1
B_Maputo	Map_81	15	1
B_Maputo	Map_87	22	0
B_Maputo	Map_88	21	0
B_Maputo	Map_90	15	0
C_ATL	CHE503	39.5	NA
C_ATL	CHE518	30	NA
C_ATL	CHE521	38	NA
C_ATL	CHE523	40.5	NA
C_ATL	CHE524	27.5	NA
C_ATL	CHE527	36	NA
C_ATL	CHE528	31	NA
C_ATL	CHE535	38	NA
C_ATL	CHE588	27	NA
C_ATL	CHE627	25	NA
C_ATL	CHG108	25	NA
C_ATL	CHG130	24	NA
C_ATL	CHG132	29.5	NA
C_ATL	CHG148	26	NA
C_ATL	CHG28	42.5	NA
C_ATL	CHG30	36.5	NA
C_ATL	CHG37	36	NA
C_ATL	CHG50	41.5	NA
C_ATL	CHG51	36	NA
C_ATL	CHG53	27	NA
C_ATL	CHG62	24	NA
C_Maputo	Map_101	31	1
C_Maputo	Map_103	34	1
C_Maputo	Map_104	30	1
C_Maputo	Map_105	30	0
C_Maputo	Map_106	31	0
C_Maputo	Map_107	31	1
C_Maputo	Map_108	31	1
C_Maputo	Map_109	33	0
C_Maputo	Map_111	27	1
C_Maputo	Map_112	24	0
C_Maputo	Map_114	30	0
C_Maputo	Map_115	35	NA
C_Maputo	Map_116	26	1
C_Maputo	Map_117	32	1
C_Maputo	Map_118	28	0
C_Maputo	Map_119	35	1
C_Maputo	Map_120	32	1
C_Maputo	Map_155	25	1
C_Maputo	Map_178	26	NA
C_Maputo	Map_188	25	NA
C_Maputo	Map_44	33	1
C_Maputo	Map_51	35	1
C_Maputo	Map_55	24	1
C_Maputo	Map_56	25	0
C_Maputo	Map_64	25	1
C_Maputo	Map_75	26	1
C_Maputo	Map_91	29	1
C_Maputo	Map_92	28	0
C_Maputo	Map_93	34	1
C_Maputo	Map_94	27	0
C_Maputo	Map_95	25	0
C_Maputo	Map_96	36	1
C_Maputo	Map_98	29	1
C_Maputo	Map_99	25	1

## Sheet: Table S2
Table S2. Taxonomy classification of genomospecies via MiGA and GTDBTk.
MAG_ID	Taxonomyby MiGA	Representative species	Taxonomy by GTDBTk	Taxonomy by GTDBTk into NCBI	MAG ID
ANIsp_000_s:Escherichia_coli	d:Bacteria p:Proteobacteria c:Gammaproteobacteria o:Enterobacterales f:Enterobacteriaceae g:Escherichia s:Escherichia_coli	Map_122_012	d__Bacteria;p__Proteobacteria;c__Gammaproteobacteria;o__Enterobacterales;f__Enterobacteriaceae;g__Escherichia;s__Escherichia flexneri	d__Bacteria;p__Proteobacteria;c__Gammaproteobacteria;o__Enterobacterales;f__Enterobacteriaceae;g__Escherichia;s__Escherichia coli	B189_006,B204_004,B209_010,B604_004,B617_007,B619_005,B649_005,B663_004,B699_003,B92_003,CHE518_005,CHG53_008,Map_103_027,Map_106_009,Map_110_007,Map_119_011,Map_11_004,Map_122_012,Map_123_005,Map_126_001,Map_127_003,Map_129_003,Map_130_002,Map_132_003,Map_133_002,Map_136_004,Map_13_023,Map_14_017,Map_150_001,Map_155_002,Map_156_002,Map_15_022,Map_165_003,Map_168_003,Map_172_001,Map_175_003,Map_1…
ANIsp_001_s:Prevotella_copri	d:Bacteria p:Bacteroidetes c:Bacteroidia o:Bacteroidales f:Prevotellaceae g:Prevotella s:Prevotella_copri	Map_155_009	d__Bacteria;p__Bacteroidota;c__Bacteroidia;o__Bacteroidales;f__Bacteroidaceae;g__Prevotella;s__Prevotella copri	d__Bacteria;p__Bacteroidetes;c__Bacteroidia;o__Bacteroidales;f__Prevotellaceae;g__Prevotella;s__	B613_014,Map_31_001,CHE518_010,CHG37_011,CHE627_018,CHG62_014,Map_102_003,Map_116_004,Map_119_003,Map_122_002,Map_124_003,Map_127_010,Map_133_008,Map_134_010,Map_136_014,Map_138_004,Map_139_013,Map_149_013,Map_14_004,Map_156_009,Map_158_007,Map_169_008,Map_171_013,Map_178_017,Map_187_007,Map_191_011,Map_196_005,Map_197_010,Map_200_007,Map_203_011,Map_204_007,Map_207_010,Map_20_001,Map_29_002,Map_…
ANIsp_002_g:Prevotella	d:Bacteria p:Bacteroidetes c:Bacteroidia o:Bacteroidales f:Prevotellaceae g:Prevotella	Map_49_001	d__Bacteria;p__Bacteroidota;c__Bacteroidia;o__Bacteroidales;f__Bacteroidaceae;g__Prevotella;s__Prevotella copri_A	d__Bacteria;p__Bacteroidetes;c__Bacteroidia;o__Bacteroidales;f__Prevotellaceae;g__Prevotella;s__	Map_100_004,Map_108_001,Map_113_001,Map_114_003,Map_120_002,Map_122_001,Map_126_006,Map_128_009,Map_12_001,Map_134_007,Map_139_010,Map_147_008,Map_154_008,Map_158_006,Map_15_002,Map_168_009,Map_16_001,Map_170_013,Map_171_010,Map_178_012,Map_188_010,Map_189_012,Map_193_014,Map_200_008,Map_201_006,Map_203_012,Map_25_001,Map_26_002,Map_28_001,Map_41_001,Map_46_002,Map_49_001,Map_51_002,Map_53_002,Ma…
ANIsp_003_s:Bifidobacterium_longum	d:Bacteria p:Actinobacteria c:Actinobacteria o:Bifidobacteriales f:Bifidobacteriaceae g:Bifidobacterium s:Bifidobacterium_longum	B84_009	d__Bacteria;p__Actinobacteriota;c__Actinomycetia;o__Actinomycetales;f__Bifidobacteriaceae;g__Bifidobacterium;s__Bifidobacterium longum	d__Bacteria;p__Actinobacteria;c__Actinobacteria;o__Bifidobacteriales;f__Bifidobacteriaceae;g__Bifidobacterium;s__Bifidobacterium longum	B189_009,B204_007,B579_002,B602_004,B624_013,B649_008,B663_008,B699_005,B84_009,B86_008,B93_010,CHE503_015,Map_105_024,Map_106_012,Map_112_017,Map_113_012,Map_121_017,Map_122_014,Map_123_002,Map_136_001,Map_165_002,Map_16_009,Map_171_002,Map_178_002,Map_179_001,Map_182_002,Map_188_002,Map_189_002,Map_18_013,Map_190_002,Map_193_002,Map_1_006,Map_21_008,Map_22_012,Map_23_009,Map_25_011,Map_26_015,M…
ANIsp_004_s:Phocaeicola_vulgatus	d:Bacteria p:Bacteroidetes c:Bacteroidia o:Bacteroidales g:Phocaeicola s:Phocaeicola_vulgatus	B209_004	d__Bacteria;p__Bacteroidota;c__Bacteroidia;o__Bacteroidales;f__Bacteroidaceae;g__Phocaeicola;s__Phocaeicola vulgatus	d__Bacteria;p__Bacteroidetes;c__Bacteroidia;o__Bacteroidales;f__Bacteroidaceae;g__Bacteroides;s__Bacteroides vulgatus	B105_004,B209_004,B596_001,B671_002,CHE503_004,CHE518_003,CHE521_002,CHE527_003,CHE627_002,CHG51_004,CHG53_003,Map_105_025,Map_106_014,Map_111_031,Map_121_010,Map_136_018,Map_138_007,Map_16_008,Map_17_004,Map_186_008,Map_188_016,Map_21_004,Map_25_010,Map_36_010,Map_38_005,Map_3_008,Map_42_005,Map_49_007,Map_5_004,Map_66_003,Map_68_010,Map_77_009,Map_79_003,Map_80_003,Map_90_010,B151_001,B204_001,…
ANIsp_005_s:Faecalibacterium_prausnitzii	d:Bacteria p:Firmicutes c:Clostridia o:Clostridiales f:Ruminococcaceae g:Faecalibacterium s:Faecalibacterium_prausnitzii	Map_67_001	d__Bacteria;p__Firmicutes_A;c__Clostridia;o__Oscillospirales;f__Ruminococcaceae;g__Faecalibacterium;s__Faecalibacterium prausnitzii_G	d__Bacteria;p__Firmicutes;c__Clostridia;o__Clostridiales;f__Ruminococcaceae;g__Faecalibacterium;s__Faecalibacterium prausnitzii	B105_001,B144_001,B189_001,B624_001,B635_001,CHE527_001,CHE588_002,CHG62_001,Map_106_003,Map_107_004,Map_122_006,Map_127_006,Map_129_006,Map_12_007,Map_130_004,Map_133_005,Map_136_009,Map_139_004,Map_149_008,Map_16_002,Map_181_003,Map_18_002,Map_22_001,Map_26_007,Map_30_002,Map_31_002,Map_38_001,Map_43_005,Map_52_005,Map_54_001,Map_57_002,Map_58_002,Map_61_005,Map_6_007,Map_72_004,Map_73_002,Map_…
ANIsp_006_s:Bacteroides_fragilis	d:Bacteria p:Bacteroidetes c:Bacteroidia o:Bacteroidales f:Bacteroidaceae g:Bacteroides s:Bacteroides_fragilis	Map_41_004	d__Bacteria;p__Bacteroidota;c__Bacteroidia;o__Bacteroidales;f__Bacteroidaceae;g__Bacteroides;s__Bacteroides fragilis	d__Bacteria;p__Bacteroidetes;c__Bacteroidia;o__Bacteroidales;f__Bacteroidaceae;g__Bacteroides;s__Bacteroides fragilis	B604_007,B635_011,CHE524_008,CHE527_013,CHE528_007,Map_104_019,Map_106_007,B633_004,Map_115_023,Map_11_002,Map_127_012,Map_130_017,Map_132_016,Map_136_019,Map_138_010,Map_150_006,Map_15_017,Map_165_009,Map_178_018,Map_186_014,Map_205_005,Map_22_003,Map_36_007,Map_38_004,Map_41_004,Map_47_003,Map_60_003,Map_63_013,Map_70_004,Map_73_005,Map_77_004,Map_79_007,Map_80_005,Map_82_006,Map_151_013,Map_78…
ANIsp_007_s:Bifidobacterium_bifidum	d:Bacteria p:Actinobacteria c:Actinobacteria o:Bifidobacteriales f:Bifidobacteriaceae g:Bifidobacterium s:Bifidobacterium_bifidum	B617_004	d__Bacteria;p__Actinobacteriota;c__Actinomycetia;o__Actinomycetales;f__Bifidobacteriaceae;g__Bifidobacterium;s__Bifidobacterium bifidum	d__Bacteria;p__Actinobacteria;c__Actinobacteria;o__Bifidobacteriales;f__Bifidobacteriaceae;g__Bifidobacterium;s__Bifidobacterium bifidum	B144_004,B165_002,B189_003,B209_006,B579_001,B606_001,B612_001,B617_004,CHE503_007,Map_117_028,Map_119_010,Map_155_006,Map_175_007,Map_178_011,Map_18_016,Map_20_016,Map_26_018,Map_43_014,Map_52_020,Map_60_011,Map_61_014,Map_62_012,Map_63_024,Map_72_012,B210_006,B602_002,B649_004,B663_002,B79_001,B86_005,Map_105_028,Map_127_007,Map_130_007,Map_139_005,Map_31_011,Map_38_010,Map_45_008,Map_54_022,Ma…
ANIsp_008_s:Bifidobacterium_catenulatum	d:Bacteria p:Actinobacteria c:Actinobacteria o:Bifidobacteriales f:Bifidobacteriaceae g:Bifidobacterium s:Bifidobacterium_catenulatum	Map_55_002	d__Bacteria;p__Actinobacteriota;c__Actinomycetia;o__Actinomycetales;f__Bifidobacteriaceae;g__Bifidobacterium;s__Bifidobacterium kashiwanohense_A	d__Bacteria;p__Actinobacteria;c__Actinobacteria;o__Bifidobacteriales;f__Bifidobacteriaceae;g__Bifidobacterium;s__Bifidobacterium catenulatum	Map_106_006,Map_10_001,Map_122_008,Map_127_002,Map_136_002,Map_139_001,Map_168_002,Map_175_001,Map_178_001,Map_182_001,Map_25_006,Map_28_005,Map_31_004,Map_35_012,Map_55_002,Map_61_006,Map_129_001,Map_151_001,Map_159_001,Map_165_001,Map_191_002,Map_20_007,Map_36_006,Map_43_007,Map_45_004,Map_47_002,Map_52_010,Map_54_005,Map_62_006,Map_63_012,Map_65_003,Map_68_008,Map_72_005,Map_74_010,Map_80_004,…
ANIsp_009_s:Veillonella_ratti	d:Bacteria p:Firmicutes c:Negativicutes o:Veillonellales f:Veillonellaceae g:Veillonella s:Veillonella_ratti	Map_5_007	d__Bacteria;p__Firmicutes_C;c__Negativicutes;o__Veillonellales;f__Veillonellaceae;g__Veillonella_A;s__Veillonella_A sp000431435	d__Bacteria;p__Firmicutes;c__Negativicutes;o__Veillonellales;f__Veillonellaceae;g__Veillonella;s__	B144_013,Map_136_015,Map_45_011,Map_5_007,Map_72_014,Map_82_015,B596_007,B699_010,Map_16_011,Map_31_014,Map_37_022,Map_57_016,Map_8_021,B635_010,Map_106_016,Map_122_022,Map_130_008,Map_151_009,Map_154_009,Map_165_010,Map_20_019,Map_25_017,Map_26_020,Map_28_010,Map_29_012,Map_43_015,Map_47_007,Map_53_014,Map_70_014,Map_71_014,Map_76_008,Map_79_014,Map_80_011,Map_81_030,Map_84_007,Map_9_006,Map_10_…
ANIsp_010_s:[Eubacterium]_rectale	d:Bacteria p:Firmicutes c:Clostridia o:Clostridiales f:Lachnospiraceae s:[Eubacterium]_rectale	Map_142_009	d__Bacteria;p__Firmicutes_A;c__Clostridia;o__Lachnospirales;f__Lachnospiraceae;g__Agathobacter;s__Agathobacter rectalis	d__Bacteria;p__Firmicutes;c__Clostridia;o__Clostridiales;f__Lachnospiraceae;g__;s__[Eubacterium] rectale	B671_005,CHE527_009,CHE528_002,CHE627_004,CHG28_009,Map_101_017,Map_107_015,Map_108_011,Map_109_016,Map_116_022,Map_120_022,Map_128_010,Map_13_014,Map_142_009,Map_146_007,Map_14_015,Map_153_006,Map_170_011,Map_172_011,Map_173_010,Map_186_005,Map_201_007,Map_203_013,Map_204_006,Map_207_004,Map_26_008,Map_46_011,Map_64_016,Map_78_012,Map_81_019,Map_85_015,Map_88_012,Map_96_011,Map_98_024,Map_188_00…
ANIsp_011_s:Bifidobacterium_breve	d:Bacteria p:Actinobacteria c:Actinobacteria o:Bifidobacteriales f:Bifidobacteriaceae g:Bifidobacterium s:Bifidobacterium_breve	Map_9_004	d__Bacteria;p__Actinobacteriota;c__Actinomycetia;o__Actinomycetales;f__Bifidobacteriaceae;g__Bifidobacterium;s__Bifidobacterium breve	d__Bacteria;p__Actinobacteria;c__Actinobacteria;o__Bifidobacteriales;f__Bifidobacteriaceae;g__Bifidobacterium;s__Bifidobacterium breve	B165_004,B266_012,B579_005,B606_006,B699_006,B79_002,Map_113_020,Map_178_005,Map_27_005,Map_31_012,Map_45_009,Map_68_022,Map_7_015,Map_82_012,Map_9_004,B663_007,Map_127_004,Map_175_004,Map_203_005,Map_26_017,Map_65_015,Map_67_015,Map_8_020,Map_18_014,Map_63_025,Map_89_023,Map_17_013,Map_2_014,Map_54_023,Map_60_012,Map_77_016
ANIsp_012_s:Bacteroides_ovatus	d:Bacteria p:Bacteroidetes c:Bacteroidia o:Bacteroidales f:Bacteroidaceae g:Bacteroides s:Bacteroides_ovatus	Map_188_017	d__Bacteria;p__Bacteroidota;c__Bacteroidia;o__Bacteroidales;f__Bacteroidaceae;g__Bacteroides;s__Bacteroides ovatus	d__Bacteria;p__Bacteroidetes;c__Bacteroidia;o__Bacteroidales;f__Bacteroidaceae;g__Bacteroides;s__Bacteroides ovatus	B555_007,B655_005,B86_010,CHE523_008,CHE588_009,CHG30_014,Map_110_003,Map_121_006,Map_139_016,Map_16_003,Map_188_017,Map_191_013,Map_20_006,Map_28_004,Map_54_007,Map_57_005,Map_68_006,Map_73_003,B635_009,B78_007,CHE535_006,CHG51_016,Map_107_012,Map_132_014,Map_138_009,Map_165_012,CHG148_013,Map_78_010,Map_186_012,Map_86_002,Map_8_013
ANIsp_013_f:Veillonellaceae	d:Bacteria p:Firmicutes c:Negativicutes o:Veillonellales f:Veillonellaceae	Map_109_010	d__Bacteria;p__Firmicutes_C;c__Negativicutes;o__Veillonellales;f__Dialisteraceae;g__Dialister;s__Dialister sp000434475	d__Bacteria;p__Firmicutes;c__Negativicutes;o__Veillonellales;f__Veillonellaceae;g__Dialister;s__	Map_104_012,Map_119_008,Map_120_021,Map_59_012,Map_61_004,Map_64_017,Map_72_003,Map_75_020,Map_108_010,Map_109_010,Map_128_008,Map_139_009,Map_3_003,Map_112_014,Map_117_017,Map_127_009,Map_159_014,Map_51_017,Map_52_004,Map_69_016,Map_126_002,Map_129_008,Map_12_010,Map_171_012,Map_189_008,Map_25_004,Map_35_014,Map_78_004,Map_192_002,Map_193_010,Map_89_007
ANIsp_014_f:Prevotellaceae	d:Bacteria p:Bacteroidetes c:Bacteroidia o:Bacteroidales f:Prevotellaceae	Map_40_005	d__Bacteria;p__Bacteroidota;c__Bacteroidia;o__Bacteroidales;f__Bacteroidaceae;g__Prevotella;s__Prevotella sp900313215	d__Bacteria;p__Bacteroidetes;c__Bacteroidia;o__Bacteroidales;f__Prevotellaceae;g__Prevotella;s__	Map_100_013,Map_119_004,Map_126_017,Map_24_007,Map_40_005,Map_6_003,Map_109_006,Map_114_008,Map_115_009,Map_117_009,Map_120_007,Map_191_010,Map_203_014,Map_44_007,Map_59_005,Map_94_006,Map_98_009,Map_111_010,Map_112_006,Map_118_011,Map_124_001,Map_14_005,Map_207_017,Map_39_005,Map_51_006,Map_62_002,Map_63_003,Map_8_002,Map_91_007,Map_92_006
ANIsp_015_o:Coriobacteriales	d:Bacteria p:Actinobacteria c:Coriobacteriia o:Coriobacteriales	Map_178_016	d__Bacteria;p__Actinobacteriota;c__Coriobacteriia;o__Coriobacteriales;f__Atopobiaceae;g__Parolsenella;s__Parolsenella uli_B	d__Bacteria;p__Actinobacteria;c__Coriobacteriia;o__Coriobacteriales;f__Atopobiaceae;g__Olsenella;s__Olsenella uli	Map_113_021,Map_139_018,Map_177_011,Map_182_007,Map_2_015,Map_72_013,Map_127_011,Map_136_016,Map_165_011,Map_178_016,Map_25_016,Map_28_009,Map_31_013,Map_36_012,Map_37_020,Map_45_010,Map_65_017,Map_67_016,Map_68_026,Map_70_013,Map_73_010,Map_74_017,Map_84_006,Map_86_007
ANIsp_016_o:Bacteroidales	d:Bacteria p:Bacteroidetes c:Bacteroidia o:Bacteroidales	Map_75_009	d__Bacteria;p__Bacteroidota;c__Bacteroidia;o__Bacteroidales;f__Bacteroidaceae;g__Prevotella;s__Prevotella sp002265625	d__Bacteria;p__Bacteroidetes;c__Bacteroidia;o__Bacteroidales;f__Prevotellaceae;g__Prevotella;s__	Map_101_014,Map_102_008,Map_111_012,Map_120_010,Map_1_003,Map_35_004,Map_75_009,Map_89_004,Map_98_012,Map_108_007,Map_112_008,Map_114_009,Map_153_016,Map_159_015,Map_203_015,Map_87_009,Map_92_009,Map_97_010,Map_64_007,Map_14_007,Map_187_010,Map_40_006,Map_61_003
ANIsp_017_s:Bacteroides_sp._A1C1	d:Bacteria p:Bacteroidetes c:Bacteroidia o:Bacteroidales f:Bacteroidaceae g:Bacteroides s:Bacteroides_sp._A1C1	Map_186_013	d__Bacteria;p__Bacteroidota;c__Bacteroidia;o__Bacteroidales;f__Bacteroidaceae;g__Bacteroides;s__Bacteroides uniformis	d__Bacteria;p__Bacteroidetes;c__Bacteroidia;o__Bacteroidales;f__Bacteroidaceae;g__Bacteroides;s__Bacteroides uniformis	B136_008,B210_011,B596_005,B624_011,CHE521_011,CHE523_009,CHE588_006,CHG130_007,CHG148_006,CHG30_011,CHG51_013,Map_121_008,Map_129_024,Map_139_023,Map_16_006,Map_186_013,Map_20_010,Map_21_007,Map_54_012,Map_7_003,Map_8_010
ANIsp_018_c:Clostridia	d:Bacteria p:Firmicutes c:Clostridia	CHG148_011	d__Bacteria;p__Firmicutes_A;c__Clostridia;o__Oscillospirales;f__Acutalibacteraceae;g__CAG-180;s__CAG-180 sp000432435	d__Bacteria;p__Firmicutes;c__Clostridia;o__Clostridiales;f__Ruminococcaceae;g__;s__	B136_014,CHE523_012,CHE524_007,CHE627_015,CHG148_011,CHG62_009,Map_100_017,Map_111_011,Map_112_007,Map_115_010,Map_120_009,Map_24_008,Map_39_007,Map_51_008,Map_59_007,Map_69_008,Map_75_008,Map_7_001,Map_96_007,Map_68_002,Map_72_002
ANIsp_019_o:Bacteroidales	d:Bacteria p:Bacteroidetes c:Bacteroidia o:Bacteroidales	Map_201_018	d__Bacteria;p__Bacteroidota;c__Bacteroidia;o__Bacteroidales;f__Bacteroidaceae;g__Prevotella;s__Prevotella stercorea	d__Bacteria;p__Bacteroidetes;c__Bacteroidia;o__Bacteroidales;f__Prevotellaceae;g__Prevotella;s__Prevotella stercorea	CHG130_014,Map_115_028,Map_116_020,Map_118_025,Map_14_013,Map_201_018,Map_207_021,Map_43_004,Map_44_017,Map_51_020,Map_56_014,Map_59_014,Map_69_018,Map_81_021,Map_88_011,Map_89_017,Map_91_018,Map_95_014,Map_156_011,Map_87_019
ANIsp_020_s:Blautia_wexlerae	d:Bacteria p:Firmicutes c:Clostridia o:Clostridiales f:Lachnospiraceae g:Blautia s:Blautia_wexlerae	B210_002	d__Bacteria;p__Firmicutes_A;c__Clostridia;o__Lachnospirales;f__Lachnospiraceae;g__Blautia_A;s__Blautia_A wexlerae	d__Bacteria;p__Firmicutes;c__Clostridia;o__Clostridiales;f__Ruminococcaceae;g__Ruminococcus;s__	B105_005,B136_003,B144_003,B165_001,B189_002,B204_002,B210_002,B613_003,B624_003,B636_002,B649_002,B84_003,B86_003,B93_002,CHE523_002,Map_105_009,Map_130_010,Map_77_002,Map_54_004
ANIsp_021_s:Prevotella_hominis	d:Bacteria p:Bacteroidetes c:Bacteroidia o:Bacteroidales f:Prevotellaceae g:Prevotella s:Prevotella_hominis	Map_112_002	d__Bacteria;p__Bacteroidota;c__Bacteroidia;o__Bacteroidales;f__Bacteroidaceae;g__Prevotella;s__Prevotella sp000434515	d__Bacteria;p__Bacteroidetes;c__Bacteroidia;o__Bacteroidales;f__Prevotellaceae;g__Prevotella;s__	Map_100_002,Map_111_001,Map_112_002,Map_115_002,Map_187_009,Map_197_013,Map_59_001,Map_120_003,Map_159_012,Map_189_017,Map_46_003,Map_52_002,Map_24_001,Map_97_003,Map_118_003,Map_130_015,Map_64_003,Map_69_003,Map_94_002
ANIsp_022_s:Bacteroides_fragilis	d:Bacteria p:Bacteroidetes c:Bacteroidia o:Bacteroidales f:Bacteroidaceae g:Bacteroides s:Bacteroides_fragilis	Map_42_008	d__Bacteria;p__Bacteroidota;c__Bacteroidia;o__Bacteroidales;f__Bacteroidaceae;g__Bacteroides;s__Bacteroides fragilis_A	d__Bacteria;p__Bacteroidetes;c__Bacteroidia;o__Bacteroidales;f__Bacteroidaceae;g__Bacteroides;s__Bacteroides fragilis	B649_007,Map_113_016,Map_149_014,Map_18_012,Map_193_023,Map_23_002,Map_42_008,Map_53_008,Map_54_016,B78_008,Map_126_004,Map_129_020,Map_155_011,Map_86_006,B88_010,Map_177_013,Map_3_009
ANIsp_023_s:Bifidobacterium_pseudocatenulatum	d:Bacteria p:Actinobacteria c:Actinobacteria o:Bifidobacteriales f:Bifidobacteriaceae g:Bifidobacterium s:Bifidobacterium_pseudocatenulatum	Map_192_001	d__Bacteria;p__Actinobacteriota;c__Actinomycetia;o__Actinomycetales;f__Bifidobacteriaceae;g__Bifidobacterium;s__Bifidobacterium pseudocatenulatum	d__Bacteria;p__Actinobacteria;c__Actinobacteria;o__Bifidobacteriales;f__Bifidobacteriaceae;g__Bifidobacterium;s__Bifidobacterium pseudocatenulatum	B699_008,Map_105_005,Map_123_001,Map_134_001,Map_149_001,Map_170_001,Map_171_001,Map_188_001,Map_189_001,Map_192_001,Map_193_001,Map_29_005,CHE524_006,Map_203_001,Map_156_001,Map_173_001,Map_204_001
ANIsp_024_s:Prevotellamassilia_timonensis	d:Bacteria p:Bacteroidetes c:Bacteroidia o:Bacteroidales f:Prevotellaceae g:Prevotellamassilia s:Prevotellamassilia_timonensis	Map_153_015	d__Bacteria;p__Bacteroidota;c__Bacteroidia;o__Bacteroidales;f__Bacteroidaceae;g__Prevotellamassilia;s__Prevotellamassilia timonensis	d__Bacteria;p__Bacteroidetes;c__Bacteroidia;o__Bacteroidales;f__Prevotellaceae;g__Prevotella;s__	Map_104_018,Map_59_017,Map_112_016,Map_126_013,Map_14_019,Map_159_013,Map_170_019,Map_197_011,Map_35_016,Map_40_009,Map_96_018,Map_98_028,Map_124_005,Map_153_015,Map_64_020,Map_85_021,Map_97_021
ANIsp_025_s:Megamonas_funiformis	d:Bacteria p:Firmicutes c:Negativicutes o:Selenomonadales f:Selenomonadaceae g:Megamonas s:Megamonas_funiformis	Map_30_015	d__Bacteria;p__Firmicutes_C;c__Negativicutes;o__Selenomonadales;f__Selenomonadaceae;g__Megamonas;s__Megamonas funiformis	d__Bacteria;p__Firmicutes;c__Negativicutes;o__Selenomonadales;f__Selenomonadaceae;g__Megamonas;s__	Map_105_032,Map_11_011,Map_149_016,Map_189_019,Map_204_004,Map_30_015,Map_39_018,Map_43_016,Map_55_015,Map_71_015,Map_73_011,Map_76_007,Map_81_029,Map_21_011,Map_38_013,Map_47_008,Map_78_016
ANIsp_026_s:Parabacteroides_sp._CT06	d:Bacteria p:Bacteroidetes c:Bacteroidia o:Bacteroidales f:Tannerellaceae g:Parabacteroides s:Parabacteroides_sp._CT06	CHG37_004	d__Bacteria;p__Bacteroidota;c__Bacteroidia;o__Bacteroidales;f__Tannerellaceae;g__Parabacteroides;s__Parabacteroides distasonis	d__Bacteria;p__Bacteroidetes;c__Bacteroidia;o__Bacteroidales;f__Tannerellaceae;g__Parabacteroides;s__Parabacteroides distasonis	B138_003,Map_38_003,B555_004,CHE521_007,CHG37_004,Map_121_005,Map_3_004,Map_54_006,Map_66_001,Map_77_003,Map_78_007,B624_008,B92_002,Map_18_006,Map_68_007,Map_8_006
ANIsp_027_s:Akkermansia_muciniphila	d:Bacteria p:Verrucomicrobia c:Verrucomicrobiae o:Verrucomicrobiales f:Akkermansiaceae g:Akkermansia s:Akkermansia_muciniphila	Map_38_014	d__Bacteria;p__Verrucomicrobiota;c__Verrucomicrobiae;o__Verrucomicrobiales;f__Akkermansiaceae;g__Akkermansia;s__Akkermansia muciniphila	d__Bacteria;p__Verrucomicrobia;c__Verrucomicrobiae;o__Verrucomicrobiales;f__Akkermansiaceae;g__Akkermansia;s__Akkermansia muciniphila	B189_010,B210_019,B86_013,CHE528_008,Map_12_014,Map_2_013,Map_38_014,Map_3_010,Map_48_015,Map_95_020,Map_111_039,Map_132_010,Map_156_012,Map_115_032,Map_20_020,Map_21_012
ANIsp_028_s:Parabacteroides_merdae	d:Bacteria p:Bacteroidetes c:Bacteroidia o:Bacteroidales f:Tannerellaceae g:Parabacteroides s:Parabacteroides_merdae	Map_130_016	d__Bacteria;p__Bacteroidota;c__Bacteroidia;o__Bacteroidales;f__Tannerellaceae;g__Parabacteroides;s__Parabacteroides merdae	d__Bacteria;p__Bacteroidetes;c__Bacteroidia;o__Bacteroidales;f__Tannerellaceae;g__Parabacteroides;s__Parabacteroides merdae	CHE518_007,Map_116_023,Map_52_012,CHE524_005,Map_130_016,Map_54_010,Map_57_010,Map_77_010,Map_7_009,Map_8_012,Map_129_021,Map_191_007,Map_20_009,Map_21_009,Map_68_015,Map_89_018
ANIsp_029_g:Collinsella	d:Bacteria p:Actinobacteria c:Coriobacteriia o:Coriobacteriales f:Coriobacteriaceae g:Collinsella	Map_106_008	d__Bacteria;p__Actinobacteriota;c__Coriobacteriia;o__Coriobacteriales;f__Coriobacteriaceae;g__Collinsella;s__Collinsella aerofaciens_H	d__Bacteria;p__Actinobacteria;c__Coriobacteriia;o__Coriobacteriales;f__Coriobacteriaceae;g__Collinsella;s__Collinsella aerofaciens	Map_105_016,Map_45_006,Map_57_008,Map_61_008,Map_106_008,Map_129_007,Map_171_009,Map_18_009,Map_68_011,Map_70_005,Map_72_008,Map_74_013,Map_78_011,Map_130_005,Map_63_015,Map_149_009
ANIsp_030_o:Bacteroidales	d:Bacteria p:Bacteroidetes c:Bacteroidia o:Bacteroidales	Map_99_009	d__Bacteria;p__Bacteroidota;c__Bacteroidia;o__Bacteroidales;f__Bacteroidaceae;g__Prevotella;s__Prevotella sp900290275	d__Bacteria;p__Bacteroidetes;c__Bacteroidia;o__Bacteroidales;f__Prevotellaceae;g__Prevotella;s__	CHG108_008,Map_59_008,Map_69_010,Map_101_015,Map_13_009,Map_40_007,Map_81_008,Map_112_009,Map_35_006,Map_114_011,Map_115_012,Map_64_009,Map_89_006,Map_91_009,Map_99_009
ANIsp_031_s:[Ruminococcus]_gnavus	d:Bacteria p:Firmicutes c:Clostridia o:Clostridiales f:Lachnospiraceae g:Mediterraneibacter s:[Ruminococcus]_gnavus	B619_003	d__Bacteria;p__Firmicutes_A;c__Clostridia;o__Lachnospirales;f__Lachnospiraceae;g__Ruminococcus_B;s__Ruminococcus_B gnavus	d__Bacteria;p__Firmicutes;c__Clostridia;o__Clostridiales;f__Lachnospiraceae;g__Blautia;s__[Ruminococcus] gnavus	B266_002,B604_002,B619_003,Map_123_010,Map_42_007,Map_60_010,Map_67_007,B596_002,B636_003,B699_001,B93_003,Map_121_019,Map_17_009
ANIsp_032_s:Alistipes_putredinis	d:Bacteria p:Bacteroidetes c:Bacteroidia o:Bacteroidales f:Rikenellaceae g:Alistipes s:Alistipes_putredinis	Map_129_016	d__Bacteria;p__Bacteroidota;c__Bacteroidia;o__Bacteroidales;f__Rikenellaceae;g__Alistipes;s__Alistipes putredinis	d__Bacteria;p__Bacteroidetes;c__Bacteroidia;o__Bacteroidales;f__Rikenellaceae;g__Alistipes;s__Alistipes putredinis	B613_012,Map_21_010,CHE521_016,CHG148_007,Map_39_017,Map_6_016,CHG51_026,Map_129_016,Map_12_013,Map_57_003,Map_62_010,Map_63_023,Map_95_019
ANIsp_033_f:Succinivibrionaceae	d:Bacteria p:Proteobacteria c:Gammaproteobacteria o:Aeromonadales f:Succinivibrionaceae	Map_44_005	d__Bacteria;p__Proteobacteria;c__Gammaproteobacteria;o__Enterobacterales;f__Succinivibrionaceae;g__Succinivibrio;s__Succinivibrio sp000431835	d__Bacteria;p__Proteobacteria;c__Gammaproteobacteria;o__Aeromonadales;f__Succinivibrionaceae;g__Succinatimonas;s__	Map_100_009,Map_104_004,Map_40_003,Map_43_002,Map_51_003,Map_114_002,Map_12_002,Map_170_023,Map_44_005,Map_91_003,Map_13_003,Map_89_002,Map_96_003
ANIsp_034_s:Ligilactobacillus_ruminis	d:Bacteria p:Firmicutes c:Bacilli o:Lactobacillales f:Lactobacillaceae g:Ligilactobacillus s:Ligilactobacillus_ruminis	Map_171_004	d__Bacteria;p__Firmicutes;c__Bacilli;o__Lactobacillales;f__Lactobacillaceae;g__Ligilactobacillus;s__Ligilactobacillus ruminis	d__Bacteria;p__Firmicutes;c__Bacilli;o__Lactobacillales;f__Lactobacillaceae;g__Lactobacillus;s__Lactobacillus ruminis	Map_118_028,Map_134_003,Map_136_003,Map_142_001,Map_171_004,Map_189_003,Map_18_008,Map_193_003,Map_65_012,Map_81_027,Map_128_004,Map_35_019
ANIsp_035_s:Bacteroides_caccae	d:Bacteria p:Bacteroidetes c:Bacteroidia o:Bacteroidales f:Bacteroidaceae g:Bacteroides s:Bacteroides_caccae	B671_008	d__Bacteria;p__Bacteroidota;c__Bacteroidia;o__Bacteroidales;f__Bacteroidaceae;g__Bacteroides;s__Bacteroides caccae	d__Bacteria;p__Bacteroidetes;c__Bacteroidia;o__Bacteroidales;f__Bacteroidaceae;g__Bacteroides;s__Bacteroides caccae	B151_006,CHE521_012,B555_008,B624_014,B671_008,CHE524_004,Map_111_032,Map_121_015,Map_20_013,Map_49_003,Map_63_020
ANIsp_036_o:Bacteroidales	d:Bacteria p:Bacteroidetes c:Bacteroidia o:Bacteroidales	Map_51_007	d__Bacteria;p__Bacteroidota;c__Bacteroidia;o__Bacteroidales;f__Muribaculaceae;g__CAG-279;s__CAG-279 sp000437795	d__Bacteria;p__Bacteroidetes;c__Bacteroidia;o__Bacteroidales;f__;g__;s__	Map_104_009,Map_14_006,Map_118_009,Map_207_023,Map_39_006,Map_44_010,Map_51_007,Map_91_008,Map_97_008,Map_69_006,Map_94_007
ANIsp_037_f:Prevotellaceae	d:Bacteria p:Bacteroidetes c:Bacteroidia o:Bacteroidales f:Prevotellaceae	Map_92_011	d__Bacteria;p__Bacteroidota;c__Bacteroidia;o__Bacteroidales;f__Bacteroidaceae;g__Prevotellamassilia;s__Prevotellamassilia sp900540885	d__Bacteria;p__Bacteroidetes;c__Bacteroidia;o__Bacteroidales;f__Prevotellaceae;g__Prevotella;s__	Map_100_023,Map_101_016,Map_103_016,Map_114_012,Map_116_012,Map_50_006,Map_92_011,Map_108_008,Map_120_012,Map_44_014
ANIsp_038_s:Streptococcus_pasteurianus	d:Bacteria p:Firmicutes c:Bacilli o:Lactobacillales f:Streptococcaceae g:Streptococcus s:Streptococcus_pasteurianus	Map_119_013	d__Bacteria;p__Firmicutes;c__Bacilli;o__Lactobacillales;f__Streptococcaceae;g__Streptococcus;s__Streptococcus gallolyticus	d__Bacteria;p__Firmicutes;c__Bacilli;o__Lactobacillales;f__Streptococcaceae;g__Streptococcus;s__Streptococcus gallolyticus	Map_105_029,Map_119_013,Map_120_023,Map_149_011,Map_15_025,Map_187_004,Map_52_011,Map_58_023,Map_110_014,Map_147_009
ANIsp_039_s:Streptococcus_sp._HSISS3	d:Bacteria p:Firmicutes c:Bacilli o:Lactobacillales f:Streptococcaceae g:Streptococcus s:Streptococcus_sp._HSISS3	Map_23_012	d__Bacteria;p__Firmicutes;c__Bacilli;o__Lactobacillales;f__Streptococcaceae;g__Streptococcus;s__Streptococcus sp000187445	d__Bacteria;p__Firmicutes;c__Bacilli;o__Lactobacillales;f__Streptococcaceae;g__Streptococcus;s__	Map_113_017,Map_122_017,Map_23_012,Map_26_019,Map_27_006,Map_35_022,Map_4_008,Map_72_011,Map_90_011,Map_177_006
ANIsp_040_s:Klebsiella_pneumoniae	d:Bacteria p:Proteobacteria c:Gammaproteobacteria o:Enterobacterales f:Enterobacteriaceae g:Klebsiella s:Klebsiella_pneumoniae	B671_003	d__Bacteria;p__Proteobacteria;c__Gammaproteobacteria;o__Enterobacterales;f__Enterobacteriaceae;g__Klebsiella;s__Klebsiella pneumoniae	d__Bacteria;p__Proteobacteria;c__Gammaproteobacteria;o__Enterobacterales;f__Enterobacteriaceae;g__Klebsiella;s__Klebsiella pneumoniae	B266_004,B606_003,Map_203_006,B671_003,Map_149_005,Map_133_004,Map_150_004,Map_155_005,Map_9_003
ANIsp_041_s:Bacteroides_thetaiotaomicron	d:Bacteria p:Bacteroidetes c:Bacteroidia o:Bacteroidales f:Bacteroidaceae g:Bacteroides s:Bacteroides_thetaiotaomicron	Map_77_005	d__Bacteria;p__Bacteroidota;c__Bacteroidia;o__Bacteroidales;f__Bacteroidaceae;g__Bacteroides;s__Bacteroides thetaiotaomicron	d__Bacteria;p__Bacteroidetes;c__Bacteroidia;o__Bacteroidales;f__Bacteroidaceae;g__Bacteroides;s__Bacteroides thetaiotaomicron	B624_009,Map_132_017,Map_77_005,Map_8_009,CHE528_004,Map_107_010,Map_186_011,Map_22_006,Map_54_009
ANIsp_042_s:Gemmiger_formicilis	d:Bacteria p:Firmicutes c:Clostridia o:Clostridiales f:Ruminococcaceae g:Gemmiger s:Gemmiger_formicilis	CHE527_005	d__Bacteria;p__Firmicutes_A;c__Clostridia;o__Oscillospirales;f__Ruminococcaceae;g__Gemmiger;s__Gemmiger formicilis	d__Bacteria;p__Firmicutes;c__Clostridia;o__Clostridiales;f__Ruminococcaceae;g__Subdoligranulum;s__	B84_005,Map_105_020,Map_186_009,CHE527_005,Map_85_020,CHG51_008,Map_139_012,Map_188_014,Map_58_010
ANIsp_043_s:Bacteroides_stercoris	d:Bacteria p:Bacteroidetes c:Bacteroidia o:Bacteroidales f:Bacteroidaceae g:Bacteroides s:Bacteroides_stercoris	CHE588_010	d__Bacteria;p__Bacteroidota;c__Bacteroidia;o__Bacteroidales;f__Bacteroidaceae;g__Bacteroides;s__Bacteroides stercoris	d__Bacteria;p__Bacteroidetes;c__Bacteroidia;o__Bacteroidales;f__Bacteroidaceae;g__Bacteroides;s__Bacteroides stercoris	B93_008,CHE523_014,CHE588_010,CHG130_010,CHG51_023,Map_105_030,Map_38_011,Map_52_023,Map_81_028
ANIsp_044_s:Lactococcus_petauri	d:Bacteria p:Firmicutes c:Bacilli o:Lactobacillales f:Streptococcaceae g:Lactococcus s:Lactococcus_petauri	Map_146_005	d__Bacteria;p__Firmicutes;c__Bacilli;o__Lactobacillales;f__Streptococcaceae;g__Lactococcus;s__Lactococcus petauri	d__Bacteria;p__Firmicutes;c__Bacilli;o__Lactobacillales;f__Streptococcaceae;g__Lactococcus;s__Lactococcus garvieae	Map_103_024,Map_6_018,Map_126_005,Map_142_012,Map_146_005,Map_150_008,Map_154_013,Map_205_004,Map_91_022
ANIsp_045_o:Bacteroidales	d:Bacteria p:Bacteroidetes c:Bacteroidia o:Bacteroidales	Map_91_024	d__Bacteria;p__Bacteroidota;c__Bacteroidia;o__Bacteroidales;f__Bacteroidaceae;g__Prevotella;s__Prevotella sp003447235	d__Bacteria;p__Bacteroidetes;c__Bacteroidia;o__Bacteroidales;f__Prevotellaceae;g__Prevotella;s__	Map_103_028,Map_51_021,Map_59_016,Map_13_018,Map_15_023,Map_173_017,Map_193_020,Map_91_024,Map_87_013
ANIsp_046_s:Limosilactobacillus_mucosae	d:Bacteria p:Firmicutes c:Bacilli o:Lactobacillales f:Lactobacillaceae g:Limosilactobacillus s:Limosilactobacillus_mucosae	Map_113_023	d__Bacteria;p__Firmicutes;c__Bacilli;o__Lactobacillales;f__Lactobacillaceae;g__Limosilactobacillus;s__Limosilactobacillus mucosae	d__Bacteria;p__Firmicutes;c__Bacilli;o__Lactobacillales;f__Lactobacillaceae;g__Lactobacillus;s__Lactobacillus mucosae	Map_113_023,Map_17_016,Map_27_011,Map_65_019,Map_122_023,Map_23_014,Map_25_015,Map_123_009,Map_190_006
ANIsp_047_o:Clostridiales	d:Bacteria p:Firmicutes c:Clostridia o:Clostridiales	Map_107_013	d__Bacteria;p__Firmicutes_A;c__Clostridia;o__Lachnospirales;f__Lachnospiraceae;g__Agathobacter;s__Agathobacter faecis	d__Bacteria;p__Firmicutes;c__Clostridia;o__Clostridiales;f__Lachnospiraceae;g__Lachnobacterium;s__	CHE503_009,Map_107_013,Map_109_008,Map_118_013,Map_132_013,Map_169_010,Map_56_009,Map_69_017
ANIsp_048_f:Prevotellaceae	d:Bacteria p:Bacteroidetes c:Bacteroidia o:Bacteroidales f:Prevotellaceae	Map_14_010	d__Bacteria;p__Bacteroidota;c__Bacteroidia;o__Bacteroidales;f__Bacteroidaceae;g__Prevotella;s__Prevotella sp000436035	d__Bacteria;p__Bacteroidetes;c__Bacteroidia;o__Bacteroidales;f__Prevotellaceae;g__Prevotella;s__	Map_14_010,Map_153_008,Map_201_019,Map_207_019,Map_44_016,Map_51_014,Map_92_013,Map_94_015
ANIsp_049_s:Ruthenibacterium_lactatiformans	d:Bacteria p:Firmicutes c:Clostridia o:Clostridiales f:Ruminococcaceae g:Ruthenibacterium s:Ruthenibacterium_lactatiformans	Map_7_013	d__Bacteria;p__Firmicutes_A;c__Clostridia;o__Oscillospirales;f__Ruminococcaceae;g__Ruthenibacterium;s__Ruthenibacterium lactatiformans	d__Bacteria;p__Firmicutes;c__Clostridia;o__Clostridiales;f__Ruminococcaceae;g__;s__	B617_006,B78_004,Map_2_010,Map_68_017,Map_48_009,Map_7_013,Map_54_015
ANIsp_050_f:Prevotellaceae	d:Bacteria p:Bacteroidetes c:Bacteroidia o:Bacteroidales f:Prevotellaceae	Map_96_002	d__Bacteria;p__Bacteroidota;c__Bacteroidia;o__Bacteroidales;f__Bacteroidaceae;g__Prevotella;s__Prevotella sp900556795	d__Bacteria;p__Bacteroidetes;c__Bacteroidia;o__Bacteroidales;f__Prevotellaceae;g__Prevotella;s__	Map_100_001,Map_56_002,Map_75_001,Map_103_001,Map_44_001,Map_69_001,Map_96_002
ANIsp_051_s:Coprococcus_phoceensis	d:Bacteria p:Firmicutes c:Clostridia o:Clostridiales f:Lachnospiraceae g:Coprococcus s:Coprococcus_phoceensis	B619_004	d__Bacteria;p__Firmicutes_A;c__Clostridia;o__Lachnospirales;f__Lachnospiraceae;g__Faecalimonas;s__Faecalimonas nexilis	d__Bacteria;p__Firmicutes;c__Clostridia;o__Clostridiales;f__Lachnospiraceae;g__;s__	B105_010,B619_004,B624_005,Map_67_012,B604_003,B636_004
ANIsp_052_s:Anaerostipes_hadrus	d:Bacteria p:Firmicutes c:Clostridia o:Clostridiales f:Lachnospiraceae g:Anaerostipes s:Anaerostipes_hadrus	Map_58_005	d__Bacteria;p__Firmicutes_A;c__Clostridia;o__Lachnospirales;f__Lachnospiraceae;g__Anaerostipes;s__Anaerostipes hadrus	d__Bacteria;p__Firmicutes;c__Clostridia;o__Clostridiales;f__Lachnospiraceae;g__Anaerostipes;s__	B189_007,CHE627_010,Map_105_015,Map_37_010,Map_58_005,Map_85_013
ANIsp_053_c:Bacilli	d:Bacteria p:Firmicutes c:Bacilli	Map_13_008	d__Bacteria;p__Firmicutes;c__Bacilli;o__Mycoplasmatales;f__UBA3375;g__UBA3375;s__UBA3375 sp900551955	d__Bacteria;p__Tenericutes;c__Mollicutes;o__;f__;g__;s__	Map_100_007,Map_102_006,Map_81_004,Map_13_008,Map_154_012,Map_97_006
ANIsp_054_g:Faecalibacterium	d:Bacteria p:Firmicutes c:Clostridia o:Clostridiales f:Ruminococcaceae g:Faecalibacterium	Map_105_003	d__Bacteria;p__Firmicutes_A;c__Clostridia;o__Oscillospirales;f__Ruminococcaceae;g__Faecalibacterium;s__Faecalibacterium prausnitzii_E	d__Bacteria;p__Firmicutes;c__Clostridia;o__Clostridiales;f__Ruminococcaceae;g__Faecalibacterium;s__Faecalibacterium prausnitzii	Map_102_010,Map_188_012,Map_105_003,Map_132_008,Map_142_013,Map_85_006
ANIsp_055_c:Mollicutes	d:Bacteria p:Tenericutes c:Mollicutes	Map_190_001	d__Bacteria;p__Firmicutes;c__Bacilli;o__Mycoplasmatales;f__Mycoplasmoidaceae;g__Ureaplasma;s__Ureaplasma sp900544585	d__Bacteria;p__Tenericutes;c__Mollicutes;o__Mycoplasmatales;f__Mycoplasmataceae;g__;s__	Map_102_030,Map_106_004,Map_153_002,Map_171_003,Map_123_003,Map_190_001
ANIsp_056_g:Veillonella	d:Bacteria p:Firmicutes c:Negativicutes o:Veillonellales f:Veillonellaceae g:Veillonella	Map_10_003	d__Bacteria;p__Firmicutes_C;c__Negativicutes;o__Veillonellales;f__Veillonellaceae;g__Veillonella;s__	d__Bacteria;p__Firmicutes;c__Negativicutes;o__Veillonellales;f__Veillonellaceae;g__Veillonella;s__	Map_10_003,Map_179_005,Map_71_005,Map_35_017,Map_6_012,Map_83_002
ANIsp_057_s:Streptococcus_infantarius	d:Bacteria p:Firmicutes c:Bacilli o:Lactobacillales f:Streptococcaceae g:Streptococcus s:Streptococcus_infantarius	Map_179_008	d__Bacteria;p__Firmicutes;c__Bacilli;o__Lactobacillales;f__Streptococcaceae;g__Streptococcus;s__Streptococcus lutetiensis	d__Bacteria;p__Firmicutes;c__Bacilli;o__Lactobacillales;f__Streptococcaceae;g__Streptococcus;s__Streptococcus lutetiensis	Map_110_013,Map_179_008,Map_4_006,Map_70_008,Map_189_018,Map_33_005
ANIsp_058_g:Megasphaera	d:Bacteria p:Firmicutes c:Negativicutes o:Veillonellales f:Veillonellaceae g:Megasphaera	Map_36_013	d__Bacteria;p__Firmicutes_C;c__Negativicutes;o__Veillonellales;f__Megasphaeraceae;g__Megasphaera;s__Megasphaera sp000417505	d__Bacteria;p__Firmicutes;c__Negativicutes;o__Veillonellales;f__Veillonellaceae;g__Megasphaera;s__	Map_118_030,Map_119_014,Map_136_012,Map_36_013,Map_129_015,Map_168_013
ANIsp_059_s:Megasphaera_massiliensis	d:Bacteria p:Firmicutes c:Negativicutes o:Veillonellales f:Veillonellaceae g:Megasphaera s:Megasphaera_massiliensis	Map_72_007	d__Bacteria;p__Firmicutes_C;c__Negativicutes;o__Veillonellales;f__Megasphaeraceae;g__Megasphaera;s__Megasphaera massiliensis	d__Bacteria;p__Firmicutes;c__Negativicutes;o__Veillonellales;f__Veillonellaceae;g__Megasphaera;s__	B144_011,CHE521_010,Map_25_018,Map_72_007,Map_79_009
ANIsp_060_o:Bacteroidales	d:Bacteria p:Bacteroidetes c:Bacteroidia o:Bacteroidales	Map_24_011	d__Bacteria;p__Bacteroidota;c__Bacteroidia;o__Bacteroidales;f__Bacteroidaceae;g__Prevotella;s__Prevotella sp900546575	d__Bacteria;p__Bacteroidetes;c__Bacteroidia;o__Bacteroidales;f__Prevotellaceae;g__Prevotella;s__	Map_109_014,Map_122_007,Map_24_011,Map_56_015,Map_64_021
ANIsp_061_s:Barnesiella_intestinihominis	d:Bacteria p:Bacteroidetes c:Bacteroidia o:Bacteroidales f:Barnesiellaceae g:Barnesiella s:Barnesiella_intestinihominis	Map_52_018	d__Bacteria;p__Bacteroidota;c__Bacteroidia;o__Bacteroidales;f__Barnesiellaceae;g__Barnesiella;s__Barnesiella intestinihominis	d__Bacteria;p__Bacteroidetes;c__Bacteroidia;o__Bacteroidales;f__Barnesiellaceae;g__Barnesiella;s__	Map_109_018,Map_115_026,Map_139_024,Map_172_020,Map_52_018
ANIsp_062_s:Roseburia_inulinvorans	d:Bacteria p:Firmicutes c:Clostridia o:Clostridiales f:Lachnospiraceae g:Roseburia s:Roseburia_inulinvorans	Map_149_017	d__Bacteria;p__Firmicutes_A;c__Clostridia;o__Lachnospirales;f__Lachnospiraceae;g__Roseburia;s__Roseburia sp900552665	d__Bacteria;p__Firmicutes;c__Clostridia;o__Clostridiales;f__Lachnospiraceae;g__Roseburia;s__Roseburia inulinivorans	Map_111_016,Map_169_009,Map_189_016,Map_207_009,Map_149_017
ANIsp_063_s:Phascolarctobacterium_succinatutens	d:Bacteria p:Firmicutes c:Negativicutes o:Acidaminococcales f:Acidaminococcaceae g:Phascolarctobacterium s:Phascolarctobacterium_succinatutens	Map_170_022	d__Bacteria;p__Firmicutes_C;c__Negativicutes;o__Acidaminococcales;f__Acidaminococcaceae;g__Phascolarctobacterium_A;s__Phascolarctobacterium_A succinatutens	d__Bacteria;p__Firmicutes;c__Negativicutes;o__Acidaminococcales;f__Acidaminococcaceae;g__Phascolarctobacterium;s__Phascolarctobacterium succinatutens	Map_111_027,Map_92_020,Map_170_022,Map_74_014,Map_75_026
ANIsp_064_g:Akkermansia	d:Bacteria p:Verrucomicrobia c:Verrucomicrobiae o:Verrucomicrobiales f:Akkermansiaceae g:Akkermansia	Map_151_014	d__Bacteria;p__Verrucomicrobiota;c__Verrucomicrobiae;o__Verrucomicrobiales;f__Akkermansiaceae;g__Akkermansia;s__Akkermansia muciniphila_B	d__Bacteria;p__Verrucomicrobia;c__Verrucomicrobiae;o__Verrucomicrobiales;f__Akkermansiaceae;g__Akkermansia;s__Akkermansia muciniphila	Map_129_027,Map_151_014,Map_186_015,Map_25_008,Map_57_013
ANIsp_065_o:Erysipelotrichales	d:Bacteria p:Firmicutes c:Erysipelotrichia o:Erysipelotrichales	Map_142_010	d__Bacteria;p__Firmicutes;c__Bacilli;o__Erysipelotrichales;f__Erysipelatoclostridiaceae;g__Catenibacterium;s__Catenibacterium sp000437715	d__Bacteria;p__Firmicutes;c__Erysipelotrichia;o__Erysipelotrichales;f__Erysipelotrichaceae;g__Catenibacterium;s__	Map_142_010,Map_18_005,Map_68_005,Map_75_016,Map_64_013
ANIsp_066_s:[Ruminococcus]_faecis	d:Bacteria p:Firmicutes c:Clostridia o:Clostridiales f:Lachnospiraceae g:Mediterraneibacter s:[Ruminococcus]_faecis	B189_005	d__Bacteria;p__Firmicutes_A;c__Clostridia;o__Lachnospirales;f__Lachnospiraceae;g__Mediterraneibacter;s__Mediterraneibacter faecis	d__Bacteria;p__Firmicutes;c__Clostridia;o__Clostridiales;f__Ruminococcaceae;g__Ruminococcus;s__	B189_005,B619_007,B84_010,CHE627_007
ANIsp_067_s:Veillonella_seminalis	d:Bacteria p:Firmicutes c:Negativicutes o:Veillonellales f:Veillonellaceae g:Veillonella s:Veillonella_seminalis	Map_48_014	d__Bacteria;p__Firmicutes_C;c__Negativicutes;o__Veillonellales;f__Veillonellaceae;g__Veillonella_A;s__Veillonella_A seminalis	d__Bacteria;p__Firmicutes;c__Negativicutes;o__Veillonellales;f__Veillonellaceae;g__Veillonella;s__Veillonella seminalis	B208_006,Map_77_020,Map_121_022,Map_48_014
ANIsp_068_s:Bifidobacterium_adolescentis	d:Bacteria p:Actinobacteria c:Actinobacteria o:Bifidobacteriales f:Bifidobacteriaceae g:Bifidobacterium s:Bifidobacterium_adolescentis	B617_012	d__Bacteria;p__Actinobacteriota;c__Actinomycetia;o__Actinomycetales;f__Bifidobacteriaceae;g__Bifidobacterium;s__Bifidobacterium adolescentis	d__Bacteria;p__Actinobacteria;c__Actinobacteria;o__Bifidobacteriales;f__Bifidobacteriaceae;g__Bifidobacterium;s__Bifidobacterium adolescentis	B210_015,B617_012,CHE503_020,Map_56_006
ANIsp_069_c:Clostridia	d:Bacteria p:Firmicutes c:Clostridia	B210_018	d__Bacteria;p__Firmicutes_A;c__Clostridia;o__Oscillospirales;f__Acutalibacteraceae;g__CAG-217;s__CAG-217 sp000436335	d__Bacteria;p__Firmicutes;c__Clostridia;o__Clostridiales;f__Ruminococcaceae;g__;s__	B210_018,Map_117_027,Map_51_022,Map_109_019
ANIsp_070_s:Acidaminococcus_intestini	d:Bacteria p:Firmicutes c:Negativicutes o:Acidaminococcales f:Acidaminococcaceae g:Acidaminococcus s:Acidaminococcus_intestini	B617_019	d__Bacteria;p__Firmicutes_C;c__Negativicutes;o__Acidaminococcales;f__Acidaminococcaceae;g__Acidaminococcus;s__Acidaminococcus intestini	d__Bacteria;p__Firmicutes;c__Negativicutes;o__Acidaminococcales;f__Acidaminococcaceae;g__Acidaminococcus;s__Acidaminococcus intestini	B617_019,CHE503_018,CHE521_018,CHE523_015
ANIsp_071_o:Clostridiales	d:Bacteria p:Firmicutes c:Clostridia o:Clostridiales	Map_85_026	d__Bacteria;p__Firmicutes_A;c__Clostridia;o__Oscillospirales;f__Acutalibacteraceae;g__Ruminococcus_E;s__Ruminococcus_E sp003526955	d__Bacteria;p__Firmicutes;c__Clostridia;o__Clostridiales;f__Ruminococcaceae;g__;s__	B636_012,Map_56_020,Map_85_026,Map_98_032
ANIsp_072_s:Alistipes_onderdonkii	d:Bacteria p:Bacteroidetes c:Bacteroidia o:Bacteroidales f:Rikenellaceae g:Alistipes s:Alistipes_onderdonkii	Map_67_014	d__Bacteria;p__Bacteroidota;c__Bacteroidia;o__Bacteroidales;f__Rikenellaceae;g__Alistipes;s__Alistipes onderdonkii	d__Bacteria;p__Bacteroidetes;c__Bacteroidia;o__Bacteroidales;f__Rikenellaceae;g__Alistipes;s__	CHE523_010,Map_67_014,CHG148_017,CHG37_008
ANIsp_073_f:Prevotellaceae	d:Bacteria p:Bacteroidetes c:Bacteroidia o:Bacteroidales f:Prevotellaceae	Map_88_002	d__Bacteria;p__Bacteroidota;c__Bacteroidia;o__Bacteroidales;f__Bacteroidaceae;g__Prevotella;s__	d__Bacteria;p__Bacteroidetes;c__Bacteroidia;o__Bacteroidales;f__Prevotellaceae;g__Prevotella;s__	Map_100_003,Map_201_014,Map_120_004,Map_88_002
ANIsp_074_f:Acidaminococcaceae	d:Bacteria p:Firmicutes c:Negativicutes o:Acidaminococcales f:Acidaminococcaceae	Map_98_013	d__Bacteria;p__Firmicutes_C;c__Negativicutes;o__Acidaminococcales;f__Acidaminococcaceae;g__Phascolarctobacterium_A;s__Phascolarctobacterium_A sp900551335	d__Bacteria;p__Firmicutes;c__Negativicutes;o__Acidaminococcales;f__Acidaminococcaceae;g__Phascolarctobacterium;s__	Map_100_018,Map_146_018,Map_98_013,Map_201_016
ANIsp_075_o:Bacteroidales	d:Bacteria p:Bacteroidetes c:Bacteroidia o:Bacteroidales	Map_102_018	d__Bacteria;p__Bacteroidota;c__Bacteroidia;o__Bacteroidales;f__Bacteroidaceae;g__Prevotellamassilia;s__Prevotellamassilia sp900539625	d__Bacteria;p__Bacteroidetes;c__Bacteroidia;o__Bacteroidales;f__Prevotellaceae;g__Prevotella;s__	Map_101_019,Map_102_018,Map_15_019,Map_75_018
ANIsp_076_c:Bacteroidia	d:Bacteria p:Bacteroidetes c:Bacteroidia	Map_103_029	d__Bacteria;p__Bacteroidota;c__Bacteroidia;o__Bacteroidales;f__UBA932;g__RC9;s__RC9 sp000433355	d__Bacteria;p__Bacteroidetes;c__Bacteroidia;o__Bacteroidales;f__Rikenellaceae;g__Alistipes;s__	Map_103_029,Map_15_024,Map_91_023,Map_87_021
ANIsp_077_o:Erysipelotrichales	d:Bacteria p:Firmicutes c:Erysipelotrichia o:Erysipelotrichales	Map_74_008	d__Bacteria;p__Firmicutes;c__Bacilli;o__Erysipelotrichales;f__Erysipelatoclostridiaceae;g__Catenibacterium;s__Catenibacterium mitsuokai	d__Bacteria;p__Firmicutes;c__Erysipelotrichia;o__Erysipelotrichales;f__Erysipelotrichaceae;g__Catenibacterium;s__	Map_118_018,Map_193_017,Map_74_008,Map_94_016
ANIsp_078_s:Streptococcus_salivarius	d:Bacteria p:Firmicutes c:Bacilli o:Lactobacillales f:Streptococcaceae g:Streptococcus s:Streptococcus_salivarius	Map_85_025	d__Bacteria;p__Firmicutes;c__Bacilli;o__Lactobacillales;f__Streptococcaceae;g__Streptococcus;s__Streptococcus salivarius	d__Bacteria;p__Firmicutes;c__Bacilli;o__Lactobacillales;f__Streptococcaceae;g__Streptococcus;s__Streptococcus salivarius	Map_188_005,Map_58_019,Map_189_006,Map_85_025
ANIsp_079_s:Bifidobacterium_angulatum	d:Bacteria p:Actinobacteria c:Actinobacteria o:Bifidobacteriales f:Bifidobacteriaceae g:Bifidobacterium s:Bifidobacterium_angulatum	CHE503_019	d__Bacteria;p__Actinobacteriota;c__Actinomycetia;o__Actinomycetales;f__Bifidobacteriaceae;g__Bifidobacterium;s__Bifidobacterium angulatum	d__Bacteria;p__Actinobacteria;c__Actinobacteria;o__Bifidobacteriales;f__Bifidobacteriaceae;g__Bifidobacterium;s__Bifidobacterium angulatum	B210_017,B613_013,CHE503_019
ANIsp_080_s:Dialister_invisus	d:Bacteria p:Firmicutes c:Negativicutes o:Veillonellales f:Veillonellaceae g:Dialister s:Dialister_invisus	Map_107_018	d__Bacteria;p__Firmicutes_C;c__Negativicutes;o__Veillonellales;f__Dialisteraceae;g__Dialister;s__Dialister invisus	d__Bacteria;p__Firmicutes;c__Negativicutes;o__Veillonellales;f__Veillonellaceae;g__Dialister;s__	CHG130_013,Map_107_018,Map_81_026
ANIsp_081_s:Bacteroides_massiliensis	d:Bacteria p:Bacteroidetes c:Bacteroidia o:Bacteroidales f:Bacteroidaceae g:Bacteroides s:Bacteroides_massiliensis	CHG51_018	d__Bacteria;p__Bacteroidota;c__Bacteroidia;o__Bacteroidales;f__Bacteroidaceae;g__Phocaeicola;s__Phocaeicola sp900554435	d__Bacteria;p__Bacteroidetes;c__Bacteroidia;o__Bacteroidales;f__Bacteroidaceae;g__Bacteroides;s__Bacteroides massiliensis	CHG148_009,CHG50_008,CHG51_018
ANIsp_082_s:Brachyspira_pilosicoli	d:Bacteria p:Spirochaetes c:Spirochaetia o:Brachyspirales f:Brachyspiraceae g:Brachyspira s:Brachyspira_pilosicoli	Map_102_015	d__Bacteria;p__Spirochaetota;c__Brachyspirae;o__Brachyspirales;f__Brachyspiraceae;g__Brachyspira;s__Brachyspira pilosicoli	d__Bacteria;p__Spirochaetes;c__Spirochaetia;o__Brachyspirales;f__Brachyspiraceae;g__Brachyspira;s__Brachyspira pilosicoli	Map_102_015,Map_116_017,Map_91_015
ANIsp_083_s:Waltera_intestinalis	d:Bacteria p:Firmicutes c:Clostridia o:Clostridiales f:Lachnospiraceae g:Waltera s:Waltera_intestinalis	Map_173_018	d__Bacteria;p__Firmicutes_A;c__Clostridia;o__Lachnospirales;f__Lachnospiraceae;g__Acetatifactor;s__Acetatifactor sp900066365	d__Bacteria;p__Firmicutes;c__;o__;f__;g__;s__	Map_115_017,Map_169_006,Map_173_018
ANIsp_084_o:Bacteroidales	d:Bacteria p:Bacteroidetes c:Bacteroidia o:Bacteroidales	Map_3_005	d__Bacteria;p__Bacteroidota;c__Bacteroidia;o__Bacteroidales;f__Bacteroidaceae;g__Prevotella;s__Prevotella sp900543975	d__Bacteria;p__Bacteroidetes;c__Bacteroidia;o__Bacteroidales;f__;g__;s__	Map_120_024,Map_3_005,Map_64_022
ANIsp_085_s:Haemophilus_parainfluenzae	d:Bacteria p:Proteobacteria c:Gammaproteobacteria o:Pasteurellales f:Pasteurellaceae g:Haemophilus s:Haemophilus_parainfluenzae	Map_30_006	d__Bacteria;p__Proteobacteria;c__Gammaproteobacteria;o__Enterobacterales;f__Pasteurellaceae;g__Haemophilus_D;s__Haemophilus_D parainfluenzae_K	d__Bacteria;p__Proteobacteria;c__Gammaproteobacteria;o__Pasteurellales;f__Pasteurellaceae;g__Haemophilus;s__Haemophilus parainfluenzae	Map_159_003,Map_30_006,Map_85_014
ANIsp_086_o:Clostridiales	d:Bacteria p:Firmicutes c:Clostridia o:Clostridiales	Map_15_014	d__Bacteria;p__Firmicutes_A;c__Clostridia;o__Oscillospirales;f__Oscillospiraceae;g__ER4;s__ER4 sp000765235	d__Bacteria;p__Firmicutes;c__Clostridia;o__Clostridiales;f__Oscillospiraceae;g__Oscillibacter;s__	Map_15_014,Map_95_011,Map_96_010
ANIsp_087_f:Prevotellaceae	d:Bacteria p:Bacteroidetes c:Bacteroidia o:Bacteroidales f:Prevotellaceae	Map_69_011	d__Bacteria;p__Bacteroidota;c__Bacteroidia;o__Bacteroidales;f__Bacteroidaceae;g__Prevotellamassilia;s__Prevotellamassilia sp900541575	d__Bacteria;p__Bacteroidetes;c__Bacteroidia;o__Bacteroidales;f__Prevotellaceae;g__Prevotella;s__	Map_201_017,Map_24_010,Map_69_011
ANIsp_088_f:Ruminococcaceae	d:Bacteria p:Firmicutes c:Clostridia o:Clostridiales f:Ruminococcaceae	Map_85_011	d__Bacteria;p__Firmicutes_A;c__Clostridia;o__Oscillospirales;f__Ruminococcaceae;g__Faecalibacterium;s__Faecalibacterium prausnitzii_D	d__Bacteria;p__Firmicutes;c__Clostridia;o__Clostridiales;f__Ruminococcaceae;g__Faecalibacterium;s__	Map_20_002,Map_56_010,Map_85_011
ANIsp_089_o:Clostridiales	d:Bacteria p:Firmicutes c:Clostridia o:Clostridiales	B136_009	d__Bacteria;p__Firmicutes_A;c__Clostridia;o__Lachnospirales;f__Lachnospiraceae;g__CAG-45;s__CAG-45 sp900066395	d__Bacteria;p__Firmicutes;c__Clostridia;o__Clostridiales;f__Lachnospiraceae;g__Roseburia;s__	B136_009,CHE528_006
ANIsp_090_s:Enterobacter_roggenkampii	d:Bacteria p:Proteobacteria c:Gammaproteobacteria o:Enterobacterales f:Enterobacteriaceae g:Enterobacter s:Enterobacter_roggenkampii	B266_003	d__Bacteria;p__Proteobacteria;c__Gammaproteobacteria;o__Enterobacterales;f__Enterobacteriaceae;g__Enterobacter;s__Enterobacter roggenkampii	d__Bacteria;p__Proteobacteria;c__Gammaproteobacteria;o__Enterobacterales;f__Enterobacteriaceae;g__Enterobacter;s__Enterobacter roggenkampii	B266_003,Map_55_011
ANIsp_091_s:Roseburia_intestinalis	d:Bacteria p:Firmicutes c:Clostridia o:Clostridiales f:Lachnospiraceae g:Roseburia s:Roseburia_intestinalis	B93_006	d__Bacteria;p__Firmicutes_A;c__Clostridia;o__Lachnospirales;f__Lachnospiraceae;g__Roseburia;s__Roseburia intestinalis	d__Bacteria;p__Firmicutes;c__Clostridia;o__Clostridiales;f__Lachnospiraceae;g__Roseburia;s__Roseburia intestinalis	B266_005,B93_006
ANIsp_092_s:Veillonella_parvula	d:Bacteria p:Firmicutes c:Negativicutes o:Veillonellales f:Veillonellaceae g:Veillonella s:Veillonella_parvula	B617_014	d__Bacteria;p__Firmicutes_C;c__Negativicutes;o__Veillonellales;f__Veillonellaceae;g__Veillonella;s__Veillonella parvula_A	d__Bacteria;p__Firmicutes;c__Negativicutes;o__Veillonellales;f__Veillonellaceae;g__Veillonella;s__Veillonella parvula	B617_014,Map_67_008
ANIsp_093_c:Clostridia	d:Bacteria p:Firmicutes c:Clostridia	Map_115_030	d__Bacteria;p__Firmicutes_A;c__Clostridia;o__Oscillospirales;f__Acutalibacteraceae;g__Eubacterium_R;s__Eubacterium_R sp000433975	d__Bacteria;p__Firmicutes;c__Clostridia;o__Clostridiales;f__Ruminococcaceae;g__Anaerotruncus;s__	CHE588_007,Map_115_030
ANIsp_094_o:Clostridiales	d:Bacteria p:Firmicutes c:Clostridia o:Clostridiales	CHG148_008	d__Bacteria;p__Firmicutes_A;c__Clostridia;o__Oscillospirales;f__Acutalibacteraceae;g__Ruminococcus_E;s__	d__Bacteria;p__Firmicutes;c__Clostridia;o__Clostridiales;f__Ruminococcaceae;g__Ruminococcus;s__	CHG148_008,Map_186_010
ANIsp_095_s:Faecalibacterium_prausnitzii	d:Bacteria p:Firmicutes c:Clostridia o:Clostridiales f:Ruminococcaceae g:Faecalibacterium s:Faecalibacterium_prausnitzii	CHG51_006	d__Bacteria;p__Firmicutes_A;c__Clostridia;o__Oscillospirales;f__Ruminococcaceae;g__Faecalibacterium;s__Faecalibacterium prausnitzii_C	d__Bacteria;p__Firmicutes;c__Clostridia;o__Clostridiales;f__Ruminococcaceae;g__Faecalibacterium;s__Faecalibacterium prausnitzii	CHG51_006,Map_102_014
ANIsp_096_g:Waltera	d:Bacteria p:Firmicutes c:Clostridia o:Eubacteriales f:Lachnospiraceae g:Waltera	Map_132_015	d__Bacteria;p__Firmicutes_A;c__Clostridia;o__Lachnospirales;f__Lachnospiraceae;g__Acetatifactor;s__Acetatifactor sp900066565	d__Bacteria;p__Firmicutes;c__Clostridia;o__Clostridiales;f__Clostridiaceae;g__Clostridium;s__	CHG51_012,Map_132_015
ANIsp_097_g:Faecalibacterium	d:Bacteria p:Firmicutes c:Clostridia o:Clostridiales f:Ruminococcaceae g:Faecalibacterium	Map_102_009	d__Bacteria;p__Firmicutes_A;c__Clostridia;o__Oscillospirales;f__Ruminococcaceae;g__Faecalibacterium;s__Faecalibacterium prausnitzii_A	d__Bacteria;p__Firmicutes;c__Clostridia;o__Clostridiales;f__Ruminococcaceae;g__Faecalibacterium;s__	Map_102_009,Map_56_004
ANIsp_098_g:Veillonella	d:Bacteria p:Firmicutes c:Negativicutes o:Veillonellales f:Veillonellaceae g:Veillonella	Map_110_009	d__Bacteria;p__Firmicutes_C;c__Negativicutes;o__Veillonellales;f__Veillonellaceae;g__Veillonella;s__	d__Bacteria;p__Firmicutes;c__Negativicutes;o__Veillonellales;f__Veillonellaceae;g__Veillonella;s__	Map_110_009,Map_179_004
ANIsp_099_o:Erysipelotrichales	d:Bacteria p:Firmicutes c:Erysipelotrichia o:Erysipelotrichales	Map_74_009	d__Bacteria;p__Firmicutes;c__Bacilli;o__Erysipelotrichales;f__Erysipelotrichaceae;g__Holdemanella;s__Holdemanella biformis	d__Bacteria;p__Firmicutes;c__Erysipelotrichia;o__Erysipelotrichales;f__Erysipelotrichaceae;g__Solobacterium;s__	Map_117_021,Map_74_009
ANIsp_100_s:Enterococcus_hirae	d:Bacteria p:Firmicutes c:Bacilli o:Lactobacillales f:Enterococcaceae g:Enterococcus s:Enterococcus_hirae	Map_6_017	d__Bacteria;p__Firmicutes;c__Bacilli;o__Lactobacillales;f__Enterococcaceae;g__Enterococcus_B;s__Enterococcus_B hirae	d__Bacteria;p__Firmicutes;c__Bacilli;o__Lactobacillales;f__Enterococcaceae;g__Enterococcus;s__Enterococcus hirae	Map_126_009,Map_6_017
ANIsp_101_s:Butyricimonas_faecalis	d:Bacteria p:Firmicutes c:Erysipelotrichia o:Erysipelotrichales f:Erysipelotrichaceae g:Holdemanella s:Holdemanella_porci	Map_142_016	d__Bacteria;p__Firmicutes;c__Bacilli;o__Erysipelotrichales;f__Erysipelotrichaceae;g__Holdemanella;s__	d__Bacteria;p__Firmicutes;c__Erysipelotrichia;o__Erysipelotrichales;f__Erysipelotrichaceae;g__Solobacterium;s__	Map_142_016,Map_75_013
ANIsp_102_s:Morganella_morganii	d:Bacteria p:Proteobacteria c:Gammaproteobacteria o:Enterobacterales f:Morganellaceae g:Morganella s:Morganella_morganii	Map_151_008	d__Bacteria;p__Proteobacteria;c__Gammaproteobacteria;o__Enterobacterales;f__Enterobacteriaceae;g__Morganella;s__Morganella morganii	d__Bacteria;p__Proteobacteria;c__Gammaproteobacteria;o__Enterobacterales;f__Morganellaceae;g__Morganella;s__Morganella morganii	Map_151_008,Map_27_007
ANIsp_103_p:Candidatus_Melainabacteria	d:Bacteria p:Candidatus_Melainabacteria	Map_153_005	d__Bacteria;p__Cyanobacteria;c__Vampirovibrionia;o__Gastranaerophilales;f__Gastranaerophilaceae;g__Zag111;s__	d__Bacteria;p__;c__;o__;f__;g__;s__	Map_153_005,Map_46_012
ANIsp_104_o:Campylobacterales	d:Bacteria p:Proteobacteria c:Epsilonproteobacteria o:Campylobacterales	Map_74_018	d__Bacteria;p__Campylobacterota;c__Campylobacteria;o__Campylobacterales;f__Campylobacteraceae;g__Campylobacter_D;s__Campylobacter_D sp900539255	d__Bacteria;p__Proteobacteria;c__Epsilonproteobacteria;o__Campylobacterales;f__Campylobacteraceae;g__Campylobacter;s__	Map_153_017,Map_74_018
ANIsp_105_s:Veillonella_infantium	d:Bacteria p:Firmicutes c:Negativicutes o:Veillonellales f:Veillonellaceae g:Veillonella s:Veillonella_infantium	Map_189_005	d__Bacteria;p__Firmicutes_C;c__Negativicutes;o__Veillonellales;f__Veillonellaceae;g__Veillonella;s__Veillonella dispar_A	d__Bacteria;p__Firmicutes;c__Negativicutes;o__Veillonellales;f__Veillonellaceae;g__Veillonella;s__	Map_188_003,Map_189_005
ANIsp_106_o:Campylobacterales	d:Bacteria p:Proteobacteria c:Epsilonproteobacteria o:Campylobacterales	Map_35_020	d__Bacteria;p__Campylobacterota;c__Campylobacteria;o__Campylobacterales;f__Campylobacteraceae;g__Campylobacter;s__	d__Bacteria;p__Proteobacteria;c__Epsilonproteobacteria;o__Campylobacterales;f__Campylobacteraceae;g__Campylobacter;s__	Map_35_020,Map_99_016
ANIsp_107_s:Streptococcus_thermophilus	d:Bacteria p:Firmicutes c:Bacilli o:Lactobacillales f:Streptococcaceae g:Streptococcus s:Streptococcus_thermophilus	Map_82_008	d__Bacteria;p__Firmicutes;c__Bacilli;o__Lactobacillales;f__Streptococcaceae;g__Streptococcus;s__Streptococcus thermophilus	d__Bacteria;p__Firmicutes;c__Bacilli;o__Lactobacillales;f__Streptococcaceae;g__Streptococcus;s__Streptococcus thermophilus	Map_37_013,Map_82_008
ANIsp_108_s:Butrycicoccus_faecihominis	d:Bacteria p:Firmicutes c:Clostridia o:Clostridiales f:Lachnospiraceae g:Butyrcicoccus s:Butrycicoccus_faecihominis	Map_58_008	d__Bacteria;p__Firmicutes_A;c__Clostridia;o__Oscillospirales;f__Butyricicoccaceae;g__Agathobaculum;s__Agathobaculum butyriciproducens	d__Bacteria;p__Firmicutes;c__Clostridia;o__Clostridiales;f__Clostridiaceae;g__Butyricicoccus;s__	Map_58_008,Map_67_004
ANIsp_109_g:Collinsella	d:Bacteria p:Actinobacteria c:Coriobacteriia o:Coriobacteriales f:Coriobacteriaceae g:Collinsella	Map_82_005	d__Bacteria;p__Actinobacteriota;c__Coriobacteriia;o__Coriobacteriales;f__Coriobacteriaceae;g__Collinsella;s__	d__Bacteria;p__Actinobacteria;c__Coriobacteriia;o__Coriobacteriales;f__Coriobacteriaceae;g__Collinsella;s__	Map_82_005,Map_92_016
ANIsp_110_s:Lactococcus_lactis	d:Bacteria p:Firmicutes c:Bacilli o:Lactobacillales f:Streptococcaceae g:Lactococcus s:Lactococcus_lactis	B105_003	d__Bacteria;p__Firmicutes;c__Bacilli;o__Lactobacillales;f__Streptococcaceae;g__Lactococcus;s__Lactococcus lactis	d__Bacteria;p__Firmicutes;c__Bacilli;o__Lactobacillales;f__Streptococcaceae;g__Lactococcus;s__Lactococcus lactis	B105_003
ANIsp_111_g:Collinsella	d:Bacteria p:Actinobacteria c:Coriobacteriia o:Coriobacteriales f:Coriobacteriaceae g:Collinsella	B144_006	d__Bacteria;p__Actinobacteriota;c__Coriobacteriia;o__Coriobacteriales;f__Coriobacteriaceae;g__Collinsella;s__	d__Bacteria;p__Actinobacteria;c__Coriobacteriia;o__Coriobacteriales;f__Coriobacteriaceae;g__Collinsella;s__	B144_006
ANIsp_112_s:Enterococcus_faecalis	d:Bacteria p:Firmicutes c:Bacilli o:Lactobacillales f:Enterococcaceae g:Enterococcus s:Enterococcus_faecalis	B208_004	d__Bacteria;p__Firmicutes;c__Bacilli;o__Lactobacillales;f__Enterococcaceae;g__Enterococcus;s__Enterococcus faecalis	d__Bacteria;p__Firmicutes;c__Bacilli;o__Lactobacillales;f__Enterococcaceae;g__Enterococcus;s__Enterococcus faecalis	B208_004
ANIsp_113_s:Enterobacter_asburiae	d:Bacteria p:Proteobacteria c:Gammaproteobacteria o:Enterobacterales f:Enterobacteriaceae g:Enterobacter s:Enterobacter_asburiae	B210_004	d__Bacteria;p__Proteobacteria;c__Gammaproteobacteria;o__Enterobacterales;f__Enterobacteriaceae;g__Enterobacter;s__Enterobacter cloacae_M	d__Bacteria;p__Proteobacteria;c__Gammaproteobacteria;o__Enterobacterales;f__Enterobacteriaceae;g__Enterobacter;s__Enterobacter asburiae	B210_004
ANIsp_114_g:Collinsella	d:Bacteria p:Actinobacteria c:Coriobacteriia o:Coriobacteriales f:Coriobacteriaceae g:Collinsella	B210_014	d__Bacteria;p__Actinobacteriota;c__Coriobacteriia;o__Coriobacteriales;f__Coriobacteriaceae;g__Collinsella;s__	d__Bacteria;p__Actinobacteria;c__Coriobacteriia;o__Coriobacteriales;f__Coriobacteriaceae;g__Collinsella;s__	B210_014
ANIsp_115_o:Clostridiales	d:Bacteria p:Firmicutes c:Clostridia o:Clostridiales	B210_016	d__Bacteria;p__Firmicutes_A;c__Clostridia;o__Lachnospirales;f__Lachnospiraceae;g__Clostridium_Q;s__Clostridium_Q sp000435655	d__Bacteria;p__Firmicutes;c__Clostridia;o__Clostridiales;f__Clostridiaceae;g__Clostridium;s__	B210_016
ANIsp_116_f:Eubacteriaceae	d:Bacteria p:Firmicutes c:Clostridia o:Clostridiales f:Eubacteriaceae	B266_017	d__Bacteria;p__Firmicutes_A;c__Clostridia;o__Lachnospirales;f__Lachnospiraceae;g__Lachnospira;s__Lachnospira rogosae	d__Bacteria;p__Firmicutes;c__Clostridia;o__Clostridiales;f__Eubacteriaceae;g__Eubacterium;s__	B266_017
ANIsp_117_s:Eggerthella_lenta	d:Bacteria p:Actinobacteria c:Coriobacteriia o:Eggerthellales f:Eggerthellaceae g:Eggerthella s:Eggerthella_lenta	B579_004	d__Bacteria;p__Actinobacteriota;c__Coriobacteriia;o__Coriobacteriales;f__Eggerthellaceae;g__Eggerthella;s__Eggerthella lenta	d__Bacteria;p__Actinobacteria;c__Coriobacteriia;o__Eggerthellales;f__Eggerthellaceae;g__Eggerthella;s__Eggerthella lenta	B579_004
ANIsp_118_o:Clostridiales	d:Bacteria p:Firmicutes c:Clostridia o:Clostridiales	B604_006	d__Bacteria;p__Firmicutes_A;c__Clostridia;o__Lachnospirales;f__Lachnospiraceae;g__Enterocloster;s__Enterocloster sp900538485	d__Bacteria;p__Firmicutes;c__Clostridia;o__Clostridiales;f__Clostridiaceae;g__Clostridium;s__	B604_006
ANIsp_119_c:Gammaproteobacteria	d:Bacteria p:Proteobacteria c:Gammaproteobacteria	B617_008	d__Bacteria;p__Firmicutes_A;c__Clostridia;o__Oscillospirales;f__Oscillospiraceae;g__Flavonifractor;s__Flavonifractor sp000508885	d__Bacteria;p__Firmicutes;c__Clostridia;o__Clostridiales;f__Ruminococcaceae;g__Flavonifractor;s__Flavonifractor plautii	B617_008
ANIsp_120_o:Clostridiales	d:Bacteria p:Firmicutes c:Clostridia o:Clostridiales	B617_013	d__Bacteria;p__Firmicutes_A;c__Clostridia;o__Lachnospirales;f__Lachnospiraceae;g__Lachnospira;s__Lachnospira sp900316325	d__Bacteria;p__Firmicutes;c__Clostridia;o__Clostridiales;f__Eubacteriaceae;g__Eubacterium;s__	B617_013
ANIsp_121_s:Collinsella_aerofaciens	d:Bacteria p:Actinobacteria c:Coriobacteriia o:Coriobacteriales f:Coriobacteriaceae g:Collinsella s:Collinsella_aerofaciens	B617_016	d__Bacteria;p__Actinobacteriota;c__Coriobacteriia;o__Coriobacteriales;f__Coriobacteriaceae;g__Collinsella;s__	d__Bacteria;p__Actinobacteria;c__Coriobacteriia;o__Coriobacteriales;f__Coriobacteriaceae;g__Collinsella;s__	B617_016
ANIsp_122_s:Erysipelatoclostridium_ramosum	d:Bacteria p:Firmicutes c:Erysipelotrichia o:Erysipelotrichales f:Erysipelotrichaceae g:Erysipelatoclostridium s:Erysipelatoclostridium_ramosum	B636_007	d__Bacteria;p__Firmicutes;c__Bacilli;o__Erysipelotrichales;f__Erysipelatoclostridiaceae;g__Erysipelatoclostridium;s__Erysipelatoclostridium ramosum	d__Bacteria;p__Firmicutes;c__Erysipelotrichia;o__Erysipelotrichales;f__Erysipelotrichaceae;g__Erysipelatoclostridium;s__Erysipelatoclostridium ramosum	B636_007
ANIsp_123_g:Monoglobus	d:Bacteria p:Firmicutes c:Clostridia o:Clostridiales g:Monoglobus	B636_009	d__Bacteria;p__Firmicutes_A;c__Clostridia;o__Monoglobales;f__Monoglobaceae;g__Monoglobus;s__	d__Bacteria;p__Firmicutes;c__Clostridia;o__Clostridiales;f__;g__Monoglobus;s__	B636_009
ANIsp_124_g:Collinsella	d:Bacteria p:Actinobacteria c:Coriobacteriia o:Coriobacteriales f:Coriobacteriaceae g:Collinsella	B663_006	d__Bacteria;p__Actinobacteriota;c__Coriobacteriia;o__Coriobacteriales;f__Coriobacteriaceae;g__Collinsella;s__	d__Bacteria;p__Actinobacteria;c__Coriobacteriia;o__Coriobacteriales;f__Coriobacteriaceae;g__Collinsella;s__	B663_006
ANIsp_125_s:[Ruminococcus]_torques	d:Bacteria p:Firmicutes c:Clostridia o:Clostridiales f:Lachnospiraceae g:Blautia s:[Ruminococcus]_torques	B78_003	d__Bacteria;p__Firmicutes_A;c__Clostridia;o__Lachnospirales;f__Lachnospiraceae;g__Mediterraneibacter;s__Mediterraneibacter torques	d__Bacteria;p__Firmicutes;c__Clostridia;o__Clostridiales;f__Lachnospiraceae;g__;s__	B78_003
ANIsp_126_s:Blautia_sp_SC05B48	d:Bacteria p:Firmicutes c:Clostridia o:Clostridiales f:Lachnospiraceae g:Blautia s:Blautia_sp_SC05B48	B84_002	d__Bacteria;p__Firmicutes_A;c__Clostridia;o__Lachnospirales;f__Lachnospiraceae;g__Blautia_A;s__Blautia_A massiliensis	d__Bacteria;p__Firmicutes;c__Clostridia;o__Clostridiales;f__Lachnospiraceae;g__Blautia;s__	B84_002
ANIsp_127_c:Erysipelotrichia	d:Bacteria p:Firmicutes c:Erysipelotrichia	B84_008	d__Bacteria;p__Firmicutes;c__Bacilli;o__Erysipelotrichales;f__Erysipelatoclostridiaceae;g__Erysipelatoclostridium;s__Erysipelatoclostridium sp000752095	d__Bacteria;p__Firmicutes;c__Erysipelotrichia;o__Erysipelotrichales;f__Erysipelotrichaceae;g__Coprobacillus;s__	B84_008
ANIsp_128_s:[Ruminococcus]_lactaris	d:Bacteria p:Firmicutes c:Clostridia o:Clostridiales f:Lachnospiraceae g:Mediterraneibacter s:[Ruminococcus]_lactaris	B84_013	d__Bacteria;p__Firmicutes_A;c__Clostridia;o__Lachnospirales;f__Lachnospiraceae;g__Mediterraneibacter;s__Mediterraneibacter lactaris	d__Bacteria;p__Firmicutes;c__Clostridia;o__Clostridiales;f__Ruminococcaceae;g__Ruminococcus;s__Ruminococcus lactaris	B84_013
ANIsp_129_s:Prevotella_corporis	d:Bacteria p:Bacteroidetes c:Bacteroidia o:Bacteroidales f:Prevotellaceae g:Prevotella s:Prevotella_corporis	B88_014	d__Bacteria;p__Bacteroidota;c__Bacteroidia;o__Bacteroidales;f__Bacteroidaceae;g__Prevotella;s__Prevotella corporis	d__Bacteria;p__Bacteroidetes;c__Bacteroidia;o__Bacteroidales;f__Prevotellaceae;g__Prevotella;s__Prevotella corporis	B88_014
ANIsp_130_o:Clostridiales	d:Bacteria p:Firmicutes c:Clostridia o:Clostridiales	B93_009	d__Bacteria;p__Firmicutes_A;c__Clostridia;o__Lachnospirales;f__Lachnospiraceae;g__Fusicatenibacter;s__Fusicatenibacter saccharivorans	d__Bacteria;p__Firmicutes;c__Clostridia;o__Clostridiales;f__Lachnospiraceae;g__Blautia;s__	B93_009
ANIsp_131_g:Collinsella	d:Bacteria p:Actinobacteria c:Coriobacteriia o:Coriobacteriales f:Coriobacteriaceae g:Collinsella	B93_013	d__Bacteria;p__Actinobacteriota;c__Coriobacteriia;o__Coriobacteriales;f__Coriobacteriaceae;g__Collinsella;s__Collinsella aerofaciens_G	d__Bacteria;p__Actinobacteria;c__Coriobacteriia;o__Coriobacteriales;f__Coriobacteriaceae;g__Collinsella;s__	B93_013
ANIsp_132_s:Dorea_longicatena	d:Bacteria p:Firmicutes c:Clostridia o:Clostridiales f:Lachnospiraceae g:Dorea s:Dorea_longicatena	CHE503_010	d__Bacteria;p__Firmicutes_A;c__Clostridia;o__Lachnospirales;f__Lachnospiraceae;g__Dorea;s__Dorea longicatena	d__Bacteria;p__Firmicutes;c__Clostridia;o__Clostridiales;f__Lachnospiraceae;g__Dorea;s__Dorea longicatena	CHE503_010
ANIsp_133_g:Collinsella	d:Bacteria p:Actinobacteria c:Coriobacteriia o:Coriobacteriales f:Coriobacteriaceae g:Collinsella	CHE503_017	d__Bacteria;p__Actinobacteriota;c__Coriobacteriia;o__Coriobacteriales;f__Coriobacteriaceae;g__Collinsella;s__	d__Bacteria;p__Actinobacteria;c__Coriobacteriia;o__Coriobacteriales;f__Coriobacteriaceae;g__Collinsella;s__	CHE503_017
ANIsp_134_o:Clostridiales	d:Bacteria p:Firmicutes c:Clostridia o:Clostridiales	CHE521_013	d__Bacteria;p__Firmicutes_A;c__Clostridia;o__Oscillospirales;f__Oscillospiraceae;g__CAG-83;s__CAG-83 sp000435555	d__Bacteria;p__Firmicutes;c__Clostridia;o__Clostridiales;f__;g__;s__	CHE521_013
ANIsp_135_s:Paraprevotella_clara	d:Bacteria p:Bacteroidetes c:Bacteroidia o:Bacteroidales f:Prevotellaceae g:Paraprevotella s:Paraprevotella_clara	CHE523_013	d__Bacteria;p__Bacteroidota;c__Bacteroidia;o__Bacteroidales;f__Bacteroidaceae;g__Paraprevotella;s__Paraprevotella clara	d__Bacteria;p__Bacteroidetes;c__Bacteroidia;o__Bacteroidales;f__Prevotellaceae;g__Paraprevotella;s__Paraprevotella clara	CHE523_013
ANIsp_136_s:[Eubacterium]_siraeum	d:Bacteria p:Firmicutes c:Clostridia o:Clostridiales f:Ruminococcaceae s:[Eubacterium]_siraeum	CHE528_005	d__Bacteria;p__Firmicutes_A;c__Clostridia;o__Oscillospirales;f__Ruminococcaceae;g__Ruminiclostridium_E;s__	d__Bacteria;p__Firmicutes;c__Clostridia;o__Clostridiales;f__Ruminococcaceae;g__;s__	CHE528_005
ANIsp_137_c:Clostridia	d:Bacteria p:Firmicutes c:Clostridia	CHG130_012	d__Bacteria;p__Firmicutes_A;c__Clostridia;o__Oscillospirales;f__Acutalibacteraceae;g__Clostridium_A;s__	d__Bacteria;p__Firmicutes;c__Clostridia;o__Clostridiales;f__Ruminococcaceae;g__;s__	CHG130_012
ANIsp_138_o:Veillonellales	d:Bacteria p:Firmicutes c:Negativicutes o:Veillonellales	CHG51_024	d__Bacteria;p__Firmicutes_C;c__Negativicutes;o__Veillonellales;f__Megasphaeraceae;g__Megasphaera_B;s__Megasphaera_B sp900549385	d__Bacteria;p__Firmicutes;c__Negativicutes;o__Veillonellales;f__Veillonellaceae;g__Megasphaera;s__	CHG51_024
ANIsp_139_o:Clostridiales	d:Bacteria p:Firmicutes c:Clostridia o:Clostridiales	CHG53_018	d__Bacteria;p__Firmicutes_A;c__Clostridia;o__Lachnospirales;f__Lachnospiraceae;g__Lachnospira;s__Lachnospira sp000436535	d__Bacteria;p__Firmicutes;c__Clostridia;o__Clostridiales;f__Eubacteriaceae;g__Eubacterium;s__	CHG53_018
ANIsp_140_g:Prevotella	d:Bacteria p:Bacteroidetes c:Bacteroidia o:Bacteroidales f:Prevotellaceae g:Prevotella	CHG62_016	d__Bacteria;p__Bacteroidota;c__Bacteroidia;o__Bacteroidales;f__Bacteroidaceae;g__Prevotella;s__Prevotella sp000434975	d__Bacteria;p__Bacteroidetes;c__Bacteroidia;o__Bacteroidales;f__;g__;s__	CHG62_016
ANIsp_141_g:Eubacterium	d:Bacteria p:Firmicutes c:Clostridia o:Clostridiales f:Eubacteriaceae g:Eubacterium	Map_102_017	d__Bacteria;p__Firmicutes_A;c__Clostridia;o__Lachnospirales;f__Lachnospiraceae;g__Lachnospira;s__Lachnospira eligens_B	d__Bacteria;p__Firmicutes;c__Clostridia;o__Clostridiales;f__Eubacteriaceae;g__Eubacterium;s__[Eubacterium] eligens	Map_102_017
ANIsp_142_f:Lachnospiraceae	d:Bacteria p:Firmicutes c:Clostridia o:Clostridiales f:Lachnospiraceae	Map_102_022	d__Bacteria;p__Firmicutes_A;c__Clostridia;o__Lachnospirales;f__Lachnospiraceae;g__Blautia;s__	d__Bacteria;p__Firmicutes;c__;o__;f__;g__;s__	Map_102_022
ANIsp_143_f:Erysipelotrichaceae	d:Bacteria p:Firmicutes c:Erysipelotrichia o:Erysipelotrichales f:Erysipelotrichaceae	Map_102_024	d__Bacteria;p__Firmicutes;c__Bacilli;o__Erysipelotrichales;f__Erysipelatoclostridiaceae;g__Erysipelatoclostridium;s__Erysipelatoclostridium sp003024675	d__Bacteria;p__Firmicutes;c__Erysipelotrichia;o__Erysipelotrichales;f__Erysipelotrichaceae;g__Coprobacillus;s__	Map_102_024
ANIsp_144_p:Proteobacteria	d:Bacteria p:Proteobacteria	Map_103_023	d__Bacteria;p__Firmicutes;c__Bacilli;o__RFN20;f__CAG-288;g__CAG-568;s__	d__Bacteria;p__Firmicutes;c__Clostridia;o__Clostridiales;f__Clostridiaceae;g__Clostridium;s__	Map_103_023
ANIsp_145_c:Elusimicrobia	d:Bacteria p:Elusimicrobia c:Elusimicrobia	Map_103_031	d__Bacteria;p__Elusimicrobiota;c__Elusimicrobia;o__Elusimicrobiales;f__Elusimicrobiaceae;g__UBA1436;s__UBA1436 sp900541355	d__Bacteria;p__Spirochaetes;c__;o__;f__;g__;s__	Map_103_031
ANIsp_146_f:Lachnospiraceae	d:Bacteria p:Firmicutes c:Clostridia o:Clostridiales f:Lachnospiraceae	Map_105_006	d__Bacteria;p__Firmicutes_A;c__Clostridia;o__Lachnospirales;f__Lachnospiraceae;g__Blautia_A;s__Blautia_A sp000436615	d__Bacteria;p__Firmicutes;c__Clostridia;o__Clostridiales;f__Lachnospiraceae;g__Blautia;s__	Map_105_006
ANIsp_147_s:Bacteroides_coprocola	d:Bacteria p:Bacteroidetes c:Bacteroidia o:Bacteroidales f:Bacteroidaceae g:Bacteroides s:Bacteroides_coprocola	Map_105_031	d__Bacteria;p__Bacteroidota;c__Bacteroidia;o__Bacteroidales;f__Bacteroidaceae;g__Phocaeicola;s__Phocaeicola sp900553715	d__Bacteria;p__Bacteroidetes;c__Bacteroidia;o__Bacteroidales;f__Bacteroidaceae;g__Bacteroides;s__Bacteroides coprocola	Map_105_031
ANIsp_148_o:Clostridiales	d:Bacteria p:Firmicutes c:Clostridia o:Clostridiales	Map_105_033	d__Bacteria;p__Firmicutes_A;c__Clostridia;o__Oscillospirales;f__Acutalibacteraceae;g__Ruminococcus_E;s__Ruminococcus_E sp003438075	d__Bacteria;p__Firmicutes;c__Clostridia;o__Clostridiales;f__Eubacteriaceae;g__Eubacterium;s__	Map_105_033
ANIsp_149_o:Bacteroidales	d:Bacteria p:Bacteroidetes c:Bacteroidia o:Bacteroidales	Map_111_024	d__Bacteria;p__Bacteroidota;c__Bacteroidia;o__Bacteroidales;f__Bacteroidaceae;g__Prevotella;s__Prevotella sp000436915	d__Bacteria;p__Bacteroidetes;c__Bacteroidia;o__Bacteroidales;f__Prevotellaceae;g__Prevotella;s__	Map_111_024
ANIsp_150_c:Bacilli	d:Bacteria p:Firmicutes c:Bacilli	Map_117_025	d__Bacteria;p__Firmicutes;c__Bacilli;o__RF39;f__CAG-302;g__CAG-302;s__CAG-302 sp001916775	d__Bacteria;p__Firmicutes;c__;o__;f__;g__;s__	Map_117_025
ANIsp_151_c:Clostridia	d:Bacteria p:Firmicutes c:Clostridia	Map_117_026	d__Bacteria;p__Firmicutes_A;c__Clostridia;o__Oscillospirales;f__Acutalibacteraceae;g__CAG-177;s__CAG-177 sp003514385	d__Bacteria;p__Firmicutes;c__Clostridia;o__Clostridiales;f__Ruminococcaceae;g__Ruminococcus;s__	Map_117_026
ANIsp_152_c:Bacteroidia	d:Bacteria p:Bacteroidetes c:Bacteroidia	Map_118_024	d__Bacteria;p__Bacteroidota;c__Bacteroidia;o__Bacteroidales;f__UBA932;g__RC9;s__RC9 sp000434935	d__Bacteria;p__Bacteroidetes;c__Bacteroidia;o__Bacteroidales;f__Bacteroidaceae;g__Bacteroides;s__	Map_118_024
ANIsp_153_p:Proteobacteria	d:Bacteria p:Proteobacteria	Map_118_026	d__Bacteria;p__Firmicutes;c__Bacilli;o__RFN20;f__CAG-288;g__CAG-568;s__	d__Bacteria;p__Firmicutes;c__Clostridia;o__Clostridiales;f__Clostridiaceae;g__Clostridium;s__	Map_118_026
ANIsp_154_c:Bacteroidia	d:Bacteria p:Bacteroidetes c:Bacteroidia	Map_118_027	d__Bacteria;p__Bacteroidota;c__Bacteroidia;o__Bacteroidales;f__Bacteroidaceae;g__UBA6398;s__UBA6398 sp003150315	d__Bacteria;p__Bacteroidetes;c__Bacteroidia;o__Bacteroidales;f__Prevotellaceae;g__;s__	Map_118_027
ANIsp_155_c:Clostridia	d:Bacteria p:Firmicutes c:Clostridia	Map_118_029	d__Bacteria;p__Firmicutes_A;c__Clostridia;o__Oscillospirales;f__Acutalibacteraceae;g__UBA737;s__UBA737 sp900543215	d__Bacteria;p__Firmicutes;c__Clostridia;o__Clostridiales;f__Ruminococcaceae;g__;s__	Map_118_029
ANIsp_156_g:Sutterella	d:Bacteria p:Proteobacteria c:Betaproteobacteria o:Burkholderiales f:Sutterellaceae g:Sutterella	Map_122_020	d__Bacteria;p__Proteobacteria;c__Gammaproteobacteria;o__Burkholderiales;f__Burkholderiaceae;g__Sutterella;s__	d__Bacteria;p__Proteobacteria;c__Betaproteobacteria;o__Burkholderiales;f__Sutterellaceae;g__Sutterella;s__	Map_122_020
ANIsp_157_s:Sarcina_sp._JB2	d:Bacteria p:Firmicutes c:Clostridia o:Clostridiales f:Clostridiaceae g:Sarcina s:Sarcina_sp._JB2	Map_123_008	d__Bacteria;p__Firmicutes_A;c__Clostridia;o__Clostridiales;f__Clostridiaceae;g__Clostridium_P;s__Clostridium_P ventriculi	d__Bacteria;p__Firmicutes;c__Clostridia;o__Clostridiales;f__Clostridiaceae;g__Clostridium;s__Clostridium ventriculi	Map_123_008
ANIsp_158_g:Faecalibacterium	d:Bacteria p:Firmicutes c:Clostridia o:Clostridiales f:Ruminococcaceae g:Faecalibacterium	Map_132_006	d__Bacteria;p__Firmicutes_A;c__Clostridia;o__Oscillospirales;f__Ruminococcaceae;g__Faecalibacterium;s__	d__Bacteria;p__Firmicutes;c__Clostridia;o__Clostridiales;f__Ruminococcaceae;g__Faecalibacterium;s__	Map_132_006
ANIsp_159_g:Eubacterium	d:Bacteria p:Firmicutes c:Clostridia o:Clostridiales f:Eubacteriaceae g:Eubacterium	Map_132_009	d__Bacteria;p__Firmicutes_A;c__Clostridia;o__Lachnospirales;f__Lachnospiraceae;g__Lachnospira;s__Lachnospira sp003451515	d__Bacteria;p__Firmicutes;c__Clostridia;o__Clostridiales;f__Eubacteriaceae;g__Eubacterium;s__	Map_132_009
ANIsp_160_o:Burkholderiales	d:Bacteria p:Proteobacteria c:Betaproteobacteria o:Burkholderiales	Map_139_007	d__Bacteria;p__Proteobacteria;c__Gammaproteobacteria;o__Burkholderiales;f__Burkholderiaceae;g__Sutterella;s__Sutterella wadsworthensis	d__Bacteria;p__Proteobacteria;c__Betaproteobacteria;o__Burkholderiales;f__Sutterellaceae;g__Sutterella;s__Sutterella wadsworthensis	Map_139_007
ANIsp_161_s:Butyricimonas_faecalis	d:Bacteria p:Bacteroidetes c:Bacteroidia o:Bacteroidales f:Odoribacteraceae g:Butyricimonas s:Butyricimonas_faecalis	Map_139_011	d__Bacteria;p__Bacteroidota;c__Bacteroidia;o__Bacteroidales;f__Marinifilaceae;g__Butyricimonas;s__	d__Bacteria;p__Bacteroidetes;c__Bacteroidia;o__Bacteroidales;f__Odoribacteraceae;g__Butyricimonas;s__	Map_139_011
ANIsp_162_f:Ruminococcaceae	d:Bacteria p:Firmicutes c:Clostridia o:Clostridiales f:Ruminococcaceae	Map_142_015	d__Bacteria;p__Firmicutes_A;c__Clostridia;o__Oscillospirales;f__Ruminococcaceae;g__Faecalibacterium;s__Faecalibacterium sp003449675	d__Bacteria;p__Firmicutes;c__Clostridia;o__Clostridiales;f__Ruminococcaceae;g__Faecalibacterium;s__Faecalibacterium prausnitzii	Map_142_015
ANIsp_163_g:Holdemanella	d:Bacteria p:Firmicutes c:Erysipelotrichia o:Erysipelotrichales f:Erysipelotrichaceae g:Holdemanella	Map_14_012	d__Bacteria;p__Firmicutes;c__Bacilli;o__Erysipelotrichales;f__Erysipelotrichaceae;g__Holdemanella;s__Holdemanella sp900547815	d__Bacteria;p__Firmicutes;c__Erysipelotrichia;o__Erysipelotrichales;f__Erysipelotrichaceae;g__Solobacterium;s__	Map_14_012
ANIsp_164_g:Collinsella	d:Bacteria p:Actinobacteria c:Coriobacteriia o:Coriobacteriales f:Coriobacteriaceae g:Collinsella	Map_187_003	d__Bacteria;p__Actinobacteriota;c__Coriobacteriia;o__Coriobacteriales;f__Coriobacteriaceae;g__Collinsella;s__	d__Bacteria;p__Actinobacteria;c__Coriobacteriia;o__Coriobacteriales;f__Coriobacteriaceae;g__Collinsella;s__	Map_187_003
ANIsp_165_g:Akkermansia	d:Bacteria p:Verrucomicrobia c:Verrucomicrobiae o:Verrucomicrobiales f:Akkermansiaceae g:Akkermansia	Map_188_018	d__Bacteria;p__Verrucomicrobiota;c__Verrucomicrobiae;o__Verrucomicrobiales;f__Akkermansiaceae;g__Akkermansia;s__	d__Bacteria;p__Verrucomicrobia;c__Verrucomicrobiae;o__Verrucomicrobiales;f__Akkermansiaceae;g__Akkermansia;s__	Map_188_018
ANIsp_166_g:Collinsella	d:Bacteria p:Actinobacteria c:Coriobacteriia o:Coriobacteriales f:Coriobacteriaceae g:Collinsella	Map_193_007	d__Bacteria;p__Actinobacteriota;c__Coriobacteriia;o__Coriobacteriales;f__Coriobacteriaceae;g__Collinsella;s__	d__Bacteria;p__Actinobacteria;c__Coriobacteriia;o__Coriobacteriales;f__Coriobacteriaceae;g__Collinsella;s__	Map_193_007
ANIsp_167_s:Klebsiella_quasipneumoniae	d:Bacteria p:Proteobacteria c:Gammaproteobacteria o:Enterobacterales f:Enterobacteriaceae g:Klebsiella s:Klebsiella_quasipneumoniae	Map_196_002	d__Bacteria;p__Proteobacteria;c__Gammaproteobacteria;o__Enterobacterales;f__Enterobacteriaceae;g__Klebsiella;s__Klebsiella quasipneumoniae	d__Bacteria;p__Proteobacteria;c__Gammaproteobacteria;o__Enterobacterales;f__Enterobacteriaceae;g__Klebsiella;s__Klebsiella quasipneumoniae	Map_196_002
ANIsp_168_g:Waltera	d:Bacteria p:Firmicutes c:Clostridia o:Clostridiales f:Lachnospiraceae g:Waltera	Map_201_015	d__Bacteria;p__Firmicutes_A;c__Clostridia;o__Lachnospirales;f__Lachnospiraceae;g__Acetatifactor;s__Acetatifactor sp003447295	d__Bacteria;p__Firmicutes;c__Clostridia;o__Clostridiales;f__Lachnospiraceae;g__;s__	Map_201_015
ANIsp_169_o:Burkholderiales	d:Bacteria p:Proteobacteria c:Betaproteobacteria o:Burkholderiales	Map_207_002	d__Bacteria;p__Proteobacteria;c__Gammaproteobacteria;o__Burkholderiales;f__Burkholderiaceae;g__Sutterella;s__Sutterella wadsworthensis_A	d__Bacteria;p__Proteobacteria;c__Betaproteobacteria;o__Burkholderiales;f__Sutterellaceae;g__Sutterella;s__	Map_207_002
ANIsp_170_s:Lactobacillus_gasseri	d:Bacteria p:Firmicutes c:Bacilli o:Lactobacillales f:Lactobacillaceae g:Lactobacillus s:Lactobacillus_gasseri	Map_27_009	d__Bacteria;p__Firmicutes;c__Bacilli;o__Lactobacillales;f__Lactobacillaceae;g__Lactobacillus;s__Lactobacillus gasseri	d__Bacteria;p__Firmicutes;c__Bacilli;o__Lactobacillales;f__Lactobacillaceae;g__Lactobacillus;s__Lactobacillus gasseri	Map_27_009
ANIsp_171_s:Ligilactobacillus_salivarius	d:Bacteria p:Firmicutes c:Bacilli o:Lactobacillales f:Lactobacillaceae g:Ligilactobacillus s:Ligilactobacillus_salivarius	Map_27_010	d__Bacteria;p__Firmicutes;c__Bacilli;o__Lactobacillales;f__Lactobacillaceae;g__Ligilactobacillus;s__Ligilactobacillus salivarius	d__Bacteria;p__Firmicutes;c__Bacilli;o__Lactobacillales;f__Lactobacillaceae;g__Lactobacillus;s__Lactobacillus salivarius	Map_27_010
ANIsp_172_o:Campylobacterales	d:Bacteria p:Proteobacteria c:Epsilonproteobacteria o:Campylobacterales	Map_35_011	d__Bacteria;p__Campylobacterota;c__Campylobacteria;o__Campylobacterales;f__Helicobacteraceae;g__Helicobacter_B;s__Helicobacter_B fennelliae	d__Bacteria;p__Proteobacteria;c__Epsilonproteobacteria;o__Campylobacterales;f__Helicobacteraceae;g__Helicobacter;s__Helicobacter fennelliae	Map_35_011
ANIsp_173_o:Coriobacteriales	d:Bacteria p:Actinobacteria c:Coriobacteriia o:Coriobacteriales	Map_39_019	d__Bacteria;p__Actinobacteriota;c__Coriobacteriia;o__Coriobacteriales;f__Coriobacteriaceae;g__Collinsella;s__Collinsella sp900556495	d__Bacteria;p__Actinobacteria;c__Coriobacteriia;o__Coriobacteriales;f__Coriobacteriaceae;g__Collinsella;s__	Map_39_019
ANIsp_174_s:Parasutterella_excrementihominis	d:Bacteria p:Proteobacteria c:Betaproteobacteria o:Burkholderiales f:Sutterellaceae g:Parasutterella s:Parasutterella_excrementihominis	Map_47_006	d__Bacteria;p__Proteobacteria;c__Gammaproteobacteria;o__Burkholderiales;f__Burkholderiaceae;g__Parasutterella;s__	d__Bacteria;p__Proteobacteria;c__Betaproteobacteria;o__Burkholderiales;f__Sutterellaceae;g__Parasutterella;s__	Map_47_006
ANIsp_175_c:Clostridia	d:Bacteria p:Firmicutes c:Clostridia	Map_51_023	d__Bacteria;p__Firmicutes_A;c__Clostridia_A;o__Christensenellales;f__CAG-138;g__Phil1;s__Phil1 sp001940855	d__Bacteria;p__Firmicutes;c__Clostridia;o__Clostridiales;f__;g__;s__	Map_51_023
ANIsp_176_s:Megasphaera_elsdenii	d:Bacteria p:Firmicutes c:Negativicutes o:Veillonellales f:Veillonellaceae g:Megasphaera s:Megasphaera_elsdenii	Map_52_022	d__Bacteria;p__Firmicutes_C;c__Negativicutes;o__Veillonellales;f__Megasphaeraceae;g__Megasphaera;s__Megasphaera elsdenii	d__Bacteria;p__Firmicutes;c__Negativicutes;o__Veillonellales;f__Veillonellaceae;g__Megasphaera;s__Megasphaera elsdenii	Map_52_022
ANIsp_177_o:Clostridiales	d:Bacteria p:Firmicutes c:Clostridia o:Clostridiales	Map_58_015	d__Bacteria;p__Firmicutes_A;c__Clostridia;o__Lachnospirales;f__Lachnospiraceae;g__Enterocloster;s__	d__Bacteria;p__Firmicutes;c__Clostridia;o__Clostridiales;f__Clostridiaceae;g__Clostridium;s__	Map_58_015
ANIsp_178_o:Clostridiales	d:Bacteria p:Firmicutes c:Clostridia o:Clostridiales	Map_58_020	d__Bacteria;p__Firmicutes_A;c__Clostridia;o__Clostridiales;f__Clostridiaceae;g__Clostridium;s__Clostridium sp900540255	d__Bacteria;p__Firmicutes;c__Clostridia;o__Clostridiales;f__Clostridiaceae;g__Clostridium;s__	Map_58_020
ANIsp_179_o:Clostridiales	d:Bacteria p:Firmicutes c:Clostridia o:Clostridiales	Map_67_006	d__Bacteria;p__Firmicutes_A;c__Clostridia;o__Lachnospirales;f__Lachnospiraceae;g__CAG-81;s__CAG-81 sp900066785	d__Bacteria;p__Firmicutes;c__Clostridia;o__Clostridiales;f__Clostridiaceae;g__Clostridium;s__	Map_67_006
ANIsp_180_c:Clostridia	d:Bacteria p:Firmicutes c:Clostridia	Map_6_010	d__Bacteria;p__Firmicutes_A;c__Clostridia;o__Oscillospirales;f__Acutalibacteraceae;g__Eubacterium_R;s__	d__Bacteria;p__Firmicutes;c__Clostridia;o__Clostridiales;f__;g__;s__	Map_6_010
ANIsp_181_s:Phascolarctobacterium_faecium	d:Bacteria p:Firmicutes c:Negativicutes o:Acidaminococcales f:Acidaminococcaceae g:Phascolarctobacterium s:Phascolarctobacterium_faecium	Map_6_015	d__Bacteria;p__Firmicutes_C;c__Negativicutes;o__Acidaminococcales;f__Acidaminococcaceae;g__Phascolarctobacterium;s__Phascolarctobacterium faecium	d__Bacteria;p__Firmicutes;c__Negativicutes;o__Acidaminococcales;f__Acidaminococcaceae;g__Phascolarctobacterium;s__	Map_6_015
ANIsp_182_o:Veillonellales	d:Bacteria p:Firmicutes c:Negativicutes o:Veillonellales	Map_77_019	d__Bacteria;p__Firmicutes_C;c__Negativicutes;o__Veillonellales;f__Megasphaeraceae;g__Anaeroglobus;s__Anaeroglobus micronuciformis	d__Bacteria;p__Firmicutes;c__Negativicutes;o__Veillonellales;f__Veillonellaceae;g__Megasphaera;s__Megasphaera micronuciformis	Map_77_019
ANIsp_183_o:Lactobacillales	d:Bacteria p:Firmicutes c:Bacilli o:Lactobacillales	Map_83_007	d__Bacteria;p__Firmicutes_C;c__Negativicutes;o__Veillonellales;f__Veillonellaceae;g__Veillonella;s__	d__Bacteria;p__Firmicutes;c__Negativicutes;o__Veillonellales;f__Veillonellaceae;g__Veillonella;s__	Map_83_007
ANIsp_184_g:Atopobium	d:Bacteria p:Actinobacteria c:Coriobacteriia o:Coriobacteriales f:Atopobiaceae g:Atopobium	Map_83_010	d__Bacteria;p__Actinobacteriota;c__Coriobacteriia;o__Coriobacteriales;f__Atopobiaceae;g__Lancefieldella;s__	d__Bacteria;p__Actinobacteria;c__Coriobacteriia;o__Coriobacteriales;f__Atopobiaceae;g__Atopobium;s__	Map_83_010
ANIsp_185_s:Odoribacter_splanchnicus	d:Bacteria p:Bacteroidetes c:Bacteroidia o:Bacteroidales f:Odoribacteraceae g:Odoribacter s:Odoribacter_splanchnicus	Map_8_008	d__Bacteria;p__Bacteroidota;c__Bacteroidia;o__Bacteroidales;f__Marinifilaceae;g__Odoribacter;s__Odoribacter splanchnicus	d__Bacteria;p__Bacteroidetes;c__Bacteroidia;o__Bacteroidales;f__Odoribacteraceae;g__Odoribacter;s__Odoribacter splanchnicus	Map_8_008
ANIsp_186_o:Clostridiales	d:Bacteria p:Firmicutes c:Clostridia o:Clostridiales	Map_98_018	d__Bacteria;p__Firmicutes_A;c__Clostridia;o__Oscillospirales;f__Oscillospiraceae;g__ER4;s__ER4 sp900317525	d__Bacteria;p__Firmicutes;c__Clostridia;o__Clostridiales;f__;g__;s__	Map_98_018
ANIsp_187_s:Butyrivibrio_crossotus	d:Bacteria p:Firmicutes c:Clostridia o:Clostridiales f:Lachnospiraceae g:Butyrivibrio s:Butyrivibrio_crossotus	Map_98_031	d__Bacteria;p__Firmicutes_A;c__Clostridia;o__Lachnospirales;f__Lachnospiraceae;g__Butyrivibrio_A;s__Butyrivibrio_A crossotus	d__Bacteria;p__Firmicutes;c__Clostridia;o__Clostridiales;f__Lachnospiraceae;g__Butyrivibrio;s__Butyrivibrio crossotus	Map_98_031
ANIsp_188_s:Alistipes_finegoldii	d:Bacteria p:Bacteroidetes c:Bacteroidia o:Bacteroidales f:Rikenellaceae g:Alistipes s:Alistipes_finegoldii	Map_98_033	d__Bacteria;p__Bacteroidota;c__Bacteroidia;o__Bacteroidales;f__Rikenellaceae;g__Alistipes;s__Alistipes finegoldii	d__Bacteria;p__Bacteroidetes;c__Bacteroidia;o__Bacteroidales;f__Rikenellaceae;g__Alistipes;s__Alistipes finegoldii	Map_98_033

## Sheet: Table S3
Table S3. Statistical analysis results for the 52 species that were differently abundant between the two locations
Tag	A_ATL vs. A_Maputo		B_ATL vs. B_Maputo		C_ATL vs. C_Maputo
	Z	Padj	Z	Padj	Z	Padj
ANIsp_000_s:Escherichia_coli	-1.11411	1	-3.32892	0.00959	-1.26142	1
ANIsp_001_s:Prevotella_copri	-4.00948	0.000609	-4.37379	0.000147	-4.03134	0.00061
ANIsp_002_g:Prevotella	-4.15033	0.000365	-3.96628	0.000657	-5.82165	8.16e-08
ANIsp_004_s:Phocaeicola_vulgatus	0.47611	1	0.648937	1	5.53565	4.65e-07
ANIsp_013_f:Veillonellaceae	-3.57141	0.00391	-2.70314	0.0343	-5.50857	5.06e-07
ANIsp_014_f:Prevotellaceae	-2.33662	0.175	-2.22661	0.208	-5.46202	6.12e-07
ANIsp_016_o:Bacteroidales	-2.02139	0.432399	-1.6916	0.453612	-3.82234	0.00185068
ANIsp_017_s:Bacteroides_sp._A1C1	-1.16301	1	2.11789	0.376	3.71803	0.00261
ANIsp_019_o:Bacteroidales	-1.32658	1	-2.15515	0.28	-4.22764	0.000283
ANIsp_020_s:Blautia_wexlerae	1.99947	0.364	3.1459	0.0182	3.89616	0.00127
ANIsp_021_s:Prevotella_hominis	-1.77175	0.535	-2.69532	0.0563	-5.5864	3.25e-07
ANIsp_029_g:Collinsella	-4.77753	2.66e-05	-2.68773	0.0576	-0.964077	1
ANIsp_031_s:[Ruminococcus]_gnavus	2.61121	0.0812	3.44552	0.00627	3.67762	0.00306
ANIsp_032_s:Alistipes_putredinis	-2.14778	0.286	1.86594	0.434	4.31935	0.000203
ANIsp_035_s:Bacteroides_caccae	-1.10882	1	3.0122	0.0259	5.2338	1.99e-06
ANIsp_036_o:Bacteroidales	-1.45968	1	-1.75845	0.708036	-3.63837	0.00356676
ANIsp_037_f:Prevotellaceae	-0.608882	1	-0.259221	1	-3.85586	0.00138
ANIsp_048_f:Prevotellaceae	-0.492617	1	-1.27112	1	-4.02541	0.000739
ANIsp_050_f:Prevotellaceae	-0.532229	1	-1.71659	0.688	-5.72171	1.16e-07
ANIsp_052_s:Anaerostipes_hadrus	-0.314339	1	3.54956	0.00424	4.9297	1.07e-05
ANIsp_054_g:Faecalibacterium	-1.43117	1	-1.52574	1	-4.00808	0.000673
ANIsp_059_s:Megasphaera_massiliensis	2.46187	0.124	0.842938	1	4.23364	0.000322
ANIsp_060_o:Bacteroidales	-0.976196	1	-0.790529	1	-4.13322	0.000429254
ANIsp_070_s:Acidaminococcus_intestini	1.92255	0.491	1.1199	1	4.48771	9.36e-05
ANIsp_072_s:Alistipes_onderdonkii	-0.54257	1	3.62971	0.0034	3.14456	0.015
ANIsp_073_f:Prevotellaceae	-0.875488	1	-1.57032	1	-5.84006	6.26e-08
ANIsp_080_s:Dialister_invisus	1.92001	0.493711	2.12066	0.339501	3.70473	0.00275096
ANIsp_081_s:Bacteroides_massiliensis	1.59755	0.771	2.88118	0.0436	4.68938	3.56e-05
ANIsp_084_o:Bacteroidales	-0.814107	1	-0.467377	1	-3.88681	0.00121886
ANIsp_085_s:Haemophilus_parainfluenzae	-2.67485	0.0748	-4.30897	0.00023	-0.932777	1
ANIsp_091_s:Roseburia_intestinalis	1.55853	0.834	2.51899	0.106	5.04777	5.81e-06
ANIsp_098_g:Veillonella	-0.701147	1	-3.6093	0.00460538	-1.40831	1
ANIsp_099_o:Erysipelotrichales	-1.54099	0.863229	-2.10679	0.351357	-3.48346	0.0069298
ANIsp_105_s:Veillonella_infantium	-0.464184	1	-3.48671	0.00733495	0.243158	0.807883
ANIsp_109_g:Collinsella	-1.70386	0.707	-1.52774	0.759	-4.56876	6.38e-05
ANIsp_110_s:Lactococcus_lactis	3.74072	0.00238538	1.743	0.81333	0	1
ANIsp_112_s:Enterococcus_faecalis	5.23581	2.46e-06	0.199737	1	0	1
ANIsp_117_s:Eggerthella_lenta	5.25226	1.95e-06	4.20963	0.000281	0.571181	1
ANIsp_119_c:Gammaproteobacteria	1.82975	0.40372	3.0096	0.0287748	3.9571	0.000986263
ANIsp_123_g:Monoglobus	0	1	3.64865	0.00395438	1.43888	1
ANIsp_125_s:[Ruminococcus]_torques	-0.0529412	0.958	6.60054	6.14e-10	3.40349	0.00532
ANIsp_130_o:Clostridiales	0.0163077	0.987	1.65073	0.494	4.32419	0.000184
ANIsp_136_s:[Eubacterium]_siraeum	-0.263217	1	0.866964	1	3.47358	0.00565
ANIsp_137_c:Clostridia	0	1	3.26001	0.0100266	3.87273	0.00150672
ANIsp_139_o:Clostridiales	0	1	-0.358681	1	3.54284	0.00435
ANIsp_146_f:Lachnospiraceae	-0.838536	1	-0.973767	1	-3.67945	0.00257
ANIsp_160_o:Burkholderiales	-3.75085	0.00264352	-1.3554	1	1.3311	0.915782
ANIsp_164_g:Collinsella	-1.69495	0.811	-1.20052	1	-3.59462	0.0039
ANIsp_166_g:Collinsella	-1.29357	1	-1.10963	1	-4.21549	0.000324
ANIsp_168_g:Waltera	-1.22185	1	-2.03435	0.377	-3.63623	0.00304
ANIsp_174_s:Parasutterella_excrementihominis	0	1	2.32882	0.159	4.58049	6.49e-05
ANIsp_177_o:Clostridiales	-1.75677	0.711	-0.804478	1	5.56591	3.65e-07

## Sheet: Table S4
Table S4. E. coli diagnostic genes used in this study to assess virulence potential of recovered E. coli MAGs.
Pathotype	Diagnostic gene accession ID	Annotation
ETEC	VFG002037(gb|AAA24685)_(eltA)_heat-labile_enterotoxin_A_prepeptide_(from_human)_[Heat-labile_toxin_(LT)_(VF0210)]_[Escherichia_coli]	Heat-labile enterotoxin (subunit A)
	VFG002038(gb|AAA98064)_(eltB)_enterotoxin_subunit_B_(from_human)_[Heat-labile_toxin_(LT)_(VF0210)]_[Escherichia_coli]	Heat-labile enterotoxin (subunit B)
	VFG002039(gb|YP_003294006)_(estIa)_heat_stable_enterotoxin_I_[Heat-stable_toxin_(ST)_(VF0211)]_[Escherichia_coli_O78:H11:K80_str._H10407]	Heat-stable enterotoxin
	VFG000863(gb|BAA94855)_(astA)_heat-stable_enterotoxin_1_[EAST1_(VF0216)]_[Escherichia_coli_O44:H18_042]
EPEC(typical)	VFG000749(gb|BAA84838)_(bfpA)_Bundlin_[BFP_(VF0174)]_[Escherichia_coli_B171]	Bundle-forming pilus structural gene A
EPEC(atypical)	VFG000739(gb|AAC38392)_(eae)_intimin_[Intimin_(VF0177)]_[Escherichia_coli_O127:H6_str._E2348/69]	Gamma Intimin
EHEC	VFG000835(gb|NP_288673)_(stx1A)_shiga-like_toxin_1_subunit_A_encoded_within_prophage_CP-933V_[Stx_(VF0206)]_[Escherichia_coli_O157:H7_str._EDL933]	Shiga-toxin (subunit A)
EHEC	VFG000836(gb|NP_288672)_(stx1B)_shiga-like_toxin_1_subunit_B_encoded_within_prophage_CP-933V_[Stx_(VF0206)]_[Escherichia_coli_O157:H7_str._EDL933]	Shiga-toxin (subunit B)
EAEC	VFG000851(gb|AAB82330)_(aafA)_major_fimbrial_subunit_of_aggregative_adherence_fimbria_II_AafA_[AAFs_(VF0214)]_[Escherichia_coli_str._042]	aggregative adherence fimbria II, adhesion protein, and invasin protein
	VFG000853(gb|AAD27810)_(aafC)_aggregative_adherence_fimbria_II_usher_protein_AafC_[AAFs_(VF0214)]_[Escherichia_coli_str._042]
	VFG000855(gb|AAM88298)_(agg3A)_adhesin_protein_[AAFs_(VF0214)]_[Escherichia_coli_55989]
	VFG000856(gb|AAM88297)_(agg3B)_invasin_protein_[AAFs_(VF0214)]_[Escherichia_coli_55989]
DAEC	VFG042424(gb|CAW30798)_(afaB-I)_chaperone_AfaB_[Afimbrial_adhesin,_AFA-I,_mannose-resistant_adhesin_(AI010)]_[Escherichia_coli_O25b:H4_str._FV9863]VFG042429(gb|CAA54112)_(afaF-III)_AfaF-III_[Afimbrial_adhesin,_AFA-III_(AI012)]_[Escherichia_coli_str._A30]	afimbrial adhesin operon
	VFG042425(gb|CAW30799)_(afaC-I)_usher_AfaC_[Afimbrial_adhesin,_AFA-I,_mannose-resistant_adhesin_(AI010)]_[Escherichia_coli_O25b:H4_str._FV9863]
	VFG042423(gb|CAW30797)_(afaA)_fimbrial_major_subunit_AfaA_[Afimbrial_adhesin,_AFA-I,_mannose-resistant_adhesin_(AI010)]_[Escherichia_coli_O25b:H4_str._FV9863]
	VFG001426(gb|CAW30801)_(afaE-I)_AFA-I_adhesin_[Afa/Dr_family_(VF0212)]_[Escherichia_coli_O25b:H4_str._FV9863]
	VFG001425(gb|CAA54121)_(afaE-III)_AFA-III_adhesin_[Afa/Dr_family_(VF0212)]_[Escherichia_coli_str._A30]
	VFG042429(gb|CAA54112)_(afaF-III)_AfaF-III_[Afimbrial_adhesin,_AFA-III_(AI012)]_[Escherichia_coli_str._A30]

## Sheet: Table S5
Table S5. A portion of total VFs matched with MAGs
MAG_ID	B105	B144	B189	B204	B208	B209	B210	B266	B555	B579	B596	B602	B604	B606	B617	B619	B633	B649	B655	B663	B699	B92	Map_1	Map_10	Map_11	Map_12	Map_121	Map_126	Map_129	Map_13	Map_132	Map_138	Map_147	Map_15	Map_153	Map_156	Map_16	Map_17	Map_171	Map_179	Map_18	Map_186	Map_187	Map_19	Map_191	Map_2	Map_200	Map_203	Map_21
ANIsp_000_s:Escherichia_coli	0.0934222	0.225244	0.732354	0.747496	0.159165	0.179107	0.137313	0.0136905	0.0365541	0.0657997	0.116099	0.785482	0.291646	0.0587635	0.202971	0.712231	0.109072	0.727781	0.134914	0.779803	0.775623	0.334679	0.635154	0.711652	0.268003	0.050962	0.237689	0.313881	0.429366	0.67201	0.21609	0.012003	0.379662	0.527206	0.0126362	0.261612	0.277632	0.63283	0.10189	0.716049	0.194685	0.12129	0.396004	0.415353	0.00226886	0.0321684	0.156321	0.146829	0.0082499
ANIsp_001_s:Prevotella_copri	0.000701464	3.1e-05	2.2e-05	8.11e-05	0	0.00357561	0	0.00296111	0.000222891	0	0.000131781	3.06e-05	0.000780352	0.00190833	0.000484649	0	0.00295724	1.55e-05	0.000346644	3.59e-05	4.31e-05	0.0013454	0.0702109	3.24e-05	0.00115479	0.0848532	0.000466994	0.0672261	0.00849862	0.00709826	0.00029498	0.341215	0.156262	0.0208771	0.217124	0.145703	0.0036794	0.000561567	0.01612	0	0.00346231	0.00100352	0.112509	0.0153947	0.255837	0.0230815	0.21734	0.0668435	0.392905
ANIsp_002_g:Prevotella	9.57e-05	0	0	0	0	8.9e-05	2.59e-05	0	0.000724395	0	0.00074676	1.02e-05	0	0	7.27e-05	1.15e-05	0.000213134	0	0.000485302	2.39e-05	0	0.000407697	0.0780338	0	0.000311405	0.129977	0.000522588	0.0295481	0.0114187	0.00851466	0.000180266	0.0245451	0.180029	0.016663	0.197254	0.0149082	0.0445629	2.77e-05	0.0288182	0	0.000639436	0.00110557	0.0672963	0.0475794	0.132819	0.00883768	0.271239	0.0834481	0.0262566
ANIsp_003_s:Bifidobacterium_longum	0.000286962	0.00495586	0.00464323	0.0368503	0.012991	0.00753698	0.00802091	0.00771871	0.00902708	0.210793	0.0452888	0.0812529	0.000246427	0.0643898	0.00831173	3.45e-05	2.66e-05	0.0656498	0.00235718	0.0232302	0.0112854	0.0176941	0.0319121	0.109721	0.00149215	0	0.286267	9.24e-05	0.00842975	0.000102717	0.00185182	0.000499291	0.0011438	0.000151101	0.000166579	0.00119266	0.110647	0.0558284	0.0180817	0.0456195	0.121072	6.8e-05	4.81e-05	0.0361242	0.00603517	0.311696	0.000385427	0.00413089	0.0157846
ANIsp_004_s:Phocaeicola_vulgatus	0.0311195	0.00204429	0.000462122	0.00866509	0.00173895	0.11571	0.00261326	1.24e-05	0.157584	0.00520156	0.249725	0.00207111	0.000985707	0	4.85e-05	0.0016809	0.000772612	4.64e-05	0.0929007	0.00415082	8.01e-05	0.106083	1.39e-05	2.59e-05	0.00202413	0.0103703	0.0313108	0.000246362	0.0189807	0.000118935	0.00111437	0.0537836	0.0004389	0.00563269	0.000523535	0.00348963	0.0250682	0.00729246	6.08e-05	6.17e-05	0.0103557	0.0410593	0.000961203	0.00124283	0.00249575	0.00749573	0.000689711	0.00038474	0.0336381
ANIsp_005_s:Faecalibacterium_prausnitzii	0.107292	0.178039	0.0178357	0.0060561	0.00143208	0.0180413	0.00437269	0.00530274	0.00351053	0.000780234	0.00267955	0.00966179	0.0198784	0.00195769	0.005525	0.00697691	0.00277075	0.00468982	0.00395175	0.00566999	0.00441682	0.00228311	0.00529196	0.00463738	0.0470092	0.0208241	0.00403616	0.00595889	0.0511433	0.00393026	0.0129791	0.014779	0.0109858	0.0066904	0.00602066	0.00810566	0.0126065	0.0151742	0.0288943	0.00889679	0.0427486	0.0711309	0.00592342	0.0126863	0.0150879	0.00260721	0.0204073	0.0185688	0.0230895
ANIsp_006_s:Bacteroides_fragilis	0.000797118	0.00473904	0	9.46e-05	0.00173895	0.000178039	0.000103496	3.72e-05	0.0017274	0	0.000263562	0	0.17484	3.29e-05	9.69e-05	0.00603284	0.338511	0.0011918	0.000415973	0.000155506	5.54e-05	0.0284165	0	6.49e-06	0.223848	0.00044484	0.000311329	0.00252521	0.00289256	7.03e-05	0.10362	0.0399233	0.0001463	0.0166882	9.52e-05	0.000552157	0.00124255	0.00989465	0.000699545	4.3e-05	0.0139584	0.17798	0.000240301	0.000187597	0.000363018	0.000210877	0.000689711	0.00076948	0.021889
ANIsp_007_s:Bifidobacterium_bifidum	0.0109046	0.0142481	0.0090664	0.0162758	0.00981997	0.0106378	0.0233124	0.00328324	0.00952859	0.104811	0.00355809	0.00631536	0.000410711	0.126954	0.0368575	0.00230261	0.000319702	0.0458225	0.00194121	0.0335534	0.00283982	0.015044	0.0020638	0.000849645	0.000350331	5.56e-05	0.0368258	6.16e-05	0.0162534	0.000275713	0.000344144	0.00101855	0.0069027	0.000167889	4.76e-05	0.00452769	0.00547687	0.00966527	0.000927658	0.000620144	0.0551475	0.00338476	0.000132165	0.0199088	0.00313103	0.00856929	0.000851996	0.00076948	0.00937372
ANIsp_008_s:Bifidobacterium_catenulatum	0.000127539	0	1.1e-05	0.000108145	0.000511457	0.000148366	0.00463143	9.91e-05	0.00651956	0.000910273	0.0165605	0.00114268	0	0.000608693	0.00106623	0	0.000159851	0.00171805	0	0.000131582	0.00087474	8.15e-05	2.09e-05	0.0347057	0	0	0.00235721	1.54e-05	0.0567631	2.16e-05	0.00014749	0	0.0002128	3.36e-05	0.000380753	0.00278287	0.00141144	0.000170052	0.0136868	6.17e-05	0.000358708	0.000102053	0	0.0233324	0.0112989	0.00116941	0.000344856	0.000971975	0.00120045
ANIsp_009_s:Veillonella_ratti	0	0.0918073	0	6.76e-05	0.00153437	0.000148366	2.59e-05	2.48e-05	0.000445782	0	0.0580716	2.04e-05	0.0012732	0	0	0	5.33e-05	4.64e-05	0	0	0.0192012	0	0.00313056	0.00413148	6.49e-05	0	0.000889512	3.08e-05	0.000110193	2.7e-05	1.64e-05	2e-05	0	0	0	4.42e-05	0.244035	0.000917489	0.00018249	1.07e-05	0.000655032	0.00542582	0	2.34e-05	0.00015882	7.67e-05	6.09e-05	4.05e-05	0
ANIsp_010_s:[Eubacterium]_rectale	0.00596244	0.000340716	0.000198052	4.06e-05	0	0.00688417	0.0023804	0.000619479	0.0499276	0	0.000131781	0	8.21e-05	0	0.0186347	0.000356904	7.99e-05	7.74e-06	0.000207987	4.78e-05	0	0	0.00227297	0	5.19e-05	0.00141793	0.000255735	0.0119794	0.000619835	0.00929855	0.00183543	0.118612	0.0007847	0.00907443	0.0302223	0.00720012	0.000144763	6.33e-05	0.00577885	0	0.000280728	0.0525063	0.00205457	0.00158285	0.0217584	0.000402584	0.00101428	0.0164831	0.0267419
ANIsp_011_s:Bifidobacterium_breve	0.00181743	0.00151773	0.00841723	0.00977357	0.0558511	0.00372398	0.00452793	0.00548858	0.00250752	0.176723	0.0140567	0.00952915	0.00332676	0.243378	0.00460416	0.00184209	0.00109231	0.0125681	0.00221852	0.0334458	0.00914165	0.00884703	0.00184766	0.0072836	0.00153108	8.34e-05	0.00815015	3.08e-05	0.00433884	0.000189215	0.000901329	5.99e-05	6.65e-05	0.000167889	2.38e-05	0.00035338	0.00401718	0.0211774	0.00144471	0.00128324	0.0168281	0.000408212	3.6e-05	0.0129911	0.00222348	0.0551732	0.000141999	0.0133444	0.00068962
ANIsp_012_s:Bacteroides_ovatus	0.000255078	0.00151773	7.7e-05	0.000189253	0.00194353	0.000267058	0.0012937	3.72e-05	0.265853	0.000260078	0.00237206	0	0.00073928	1.65e-05	9.69e-05	3.45e-05	0.0138271	3.1e-05	0.138242	0.00394746	1.85e-05	0.0131686	0.00033467	1.95e-05	0.00294537	0.0376446	0.0964564	0.000307953	0.0203994	0.000956886	0.0293669	0.0214695	1.33e-05	0.00908282	0.000380753	0.00253992	0.0472893	0.000862124	9.12e-05	0	0.0177015	0.0445291	0.00176621	0.000879363	0.023755	0.0148189	0.000811425	0.00166046	0.00998672
ANIsp_013_f:Veillonellaceae	0.000446386	0	0.000110029	0.000189253	0.000102291	5.93e-05	0.00191467	7.43e-05	0.000390059	0	0.000263562	7.14e-05	0.000205356	0	0.000121162	0.000207235	0.000213134	0.000216691	0.000207987	0	4.93e-05	0	0.00329789	0.000823702	0.00089529	0.0311944	0.000211259	0.0190315	0.0110331	0.0122449	0.000426083	0.0235665	0.0162127	0.00463375	0.0152301	0.00448351	0.00152001	0.000189825	0.0166066	0.000410745	0.0007798	0.000986512	0.00404907	0.0391492	0.0138174	0.00525277	0.0028197	0.0302932	0.0187985
ANIsp_014_f:Prevotellaceae	0	0	1.1e-05	0	0	0	0	0	0	0	0	0	0	0	0	0	0	0	0	0	0	0.000244618	0.00199407	0	0	0.0153748	0.000133427	0.0383555	0.000440771	0.00138397	1.64e-05	0.019013	0.0046151	0.00100734	0.00395031	0.00236323	0.00260574	7.91e-06	0.00106452	0	0.000795396	0.000102053	0.00352041	0.00259119	0.220987	0.000306731	0.00610597	0.0797424	0.0115192
ANIsp_015_o:Coriobacteriales	0.000988426	6.19e-05	0	5.41e-05	0.000306874	8.9e-05	0	1.24e-05	5.57e-05	0.00104031	0.000439271	0.000306076	0	0.000131609	2.42e-05	0	0	0	6.93e-05	4.78e-05	1.23e-05	4.08e-05	0.000118529	0.000642098	2.6e-05	2.78e-05	0.000733847	6.16e-05	0.000247934	3.78e-05	0	2e-05	0.0002261	0.000134312	0	2.21e-05	0.00030159	0.00166097	0.000775583	7.52e-05	3.12e-05	0.000102053	0	0.013378	0.000589904	0.15279	0	0.000101247	2.55e-05
ANIsp_016_o:Bacteroidales	0	0	1.1e-05	0	0	0	0	0	0	0	0	0	0	1.65e-05	0	0	0	0	0	1.2e-05	0	4.08e-05	0.0423497	1.3e-05	2.6e-05	0.00464302	0.000111189	0.00275618	0.000523416	0.00115691	0	0.000379461	0.0032851	0.000167889	0.0426205	0.000309208	8.44e-05	0	0.000456225	1.61e-05	0.000187152	3.4e-05	0.042305	0.0114786	0.00460579	0.00028756	0.024931	0.0402762	0.00697282
ANIsp_017_s:Bacteroides_sp._A1C1	0.000318847	0.000557534	0.000154041	0.00179791	0.000204583	0.000430261	0.0191208	3.72e-05	0.00523794	0.000130039	0.154404	0	4.11e-05	1.65e-05	7.27e-05	0.00011513	0.0104169	0	0.10129	0.00023924	6.16e-06	0.00224233	1.39e-05	0	0.000181653	0.0190447	0.0269967	0.000169374	0.0232645	7.03e-05	0.000950492	0.0139801	9.31e-05	0.011299	0.000333159	0.00644919	0.0105315	0.000257055	3.04e-05	0	0.00216784	0.159968	0.00130964	0.00034002	0.0023823	0.0407952	0.000527426	0.000465738	0.0316204
ANIsp_018_c:Clostridia	0	0	0	0	0.000102291	0	0	0	0	0	0	0	0	0	0.000169627	0	0	0	0	0	0	0	0	0	3.89e-05	5.56e-05	0	0.0275002	0	5.95e-05	3.28e-05	0.00343512	0	0.0116431	0.00040455	0.0038651	3.62e-05	0	0	0	7.8e-05	0	2.4e-05	0	2.27e-05	0	0	8.1e-05	0.000945035
ANIsp_019_o:Bacteroidales	0	0	1.1e-05	2.7e-05	0	4.45e-05	2.59e-05	0	0	0	0	0	0	0	0	0	0	0	0	0	0	8.15e-05	0.000739062	0	0	0.00033363	3.34e-05	0.000939256	0	0.00291391	0.000262205	0.00179745	0.0008512	2.52e-05	0.00166579	0.0138039	0.00185779	0	0.000258528	0	1.56e-05	1.7e-05	0.000300376	0.000152423	0.0017924	5.75e-05	6.09e-05	0.000708732	5.11e-05
ANIsp_020_s:Blautia_wexlerae	0.0457864	0.0896701	0.0197502	0.0188307	0	0.00872391	0.066677	0.00231685	0.00261897	0.00416125	0.00922469	6.12e-05	0.00279284	0.000954167	0.00632467	0.0107417	0.00935127	0.0108268	0.0262063	0.00023924	0.000523612	0.000326158	7.67e-05	0.00671933	0.00683794	0.00055605	0.000533707	0.00298714	0.0170523	0.000794702	0.016863	0.0104651	0.0020349	0.00387825	0.00192756	0.00390927	0.00516322	0.000652525	0.00442538	0.000936928	0.0152217	0.0123314	0.00227084	0.00297811	0.00560408	0.00594291	0.00709997	0.00536611	0.00909277
ANIsp_021_s:Prevotella_hominis	0	0	0	0	0	0	0	4.96e-05	0	0	0	0	0	0	4.85e-05	0	0	0	0	0	0	0.000203849	0.00225902	0	0	0.00770129	1.11e-05	0.00868427	0.000426997	0.000994729	4.92e-05	0.00163767	0.0120099	0.00593489	0.00497358	0.00150187	0.00264193	0	0.0012166	2.68e-06	0.000483476	1.7e-05	0.064665	0.00655419	0.00630743	0.00113107	0.00507141	0.00354366	0.0079434
ANIsp_022_s:Bacteroides_fragilis	0.000669579	0.000867276	0.00141938	0.000459615	0.000613748	0.000578626	0.000206991	1.24e-05	0.00117018	0.000130039	8.79e-05	0.00224455	0.00792673	0.000378377	0.000121162	0.00195722	0.0242174	0.0204928	0.00117859	0.00294265	0.00186036	0.00130463	0.00169426	0.000979362	0.010458	2.78e-05	0.000466994	0.0250058	0.0214187	0.000118935	0.00385113	0.00509277	0.0015827	0.00201467	2.38e-05	0.00101597	0.0022197	0.00870428	0	0.00219332	0.171151	0.0126205	0.00134568	0.00229807	4.54e-05	0.000153365	0.00320513	0.00597359	0.000229873
ANIsp_023_s:Bifidobacterium_pseudocatenulatum	9.57e-05	0.000185845	0.000143038	0.00035147	0.000716039	0.000163202	0.00150069	0.00277526	0.0161039	0.000780234	0.0011421	3.06e-05	0.000451782	0.000625144	0.000678508	8.06e-05	0.001785	0.00134658	0	0.000287088	0.0172669	4.08e-05	9.76e-05	0.00142688	0.000168678	5.56e-05	0.000845036	0.000615906	0.0015427	0.000610893	0.00299897	0.000898724	0.0039501	0.000352568	0.0056399	0.0582636	8.44e-05	0.00137228	0.274176	5.64e-05	0.00134126	0.000272141	2.4e-05	0.00036347	0.00204197	0.000268389	0.00273856	0.0114207	0.0160656
ANIsp_024_s:Prevotellamassilia_timonensis	0	0	0	0	0	0	2.59e-05	0	0	0	0	0	0	0	0	0	0	0	0	0	0	0	1.39e-05	0	1.3e-05	0.000361432	3.34e-05	0.0110093	6.89e-05	3.78e-05	1.64e-05	0	0.0004123	0.000117523	0.0554709	0	0	0	0.00012166	0	0	0.000170088	0.000264331	0.000128973	0.000544526	7.67e-05	0.000141999	8.1e-05	0
ANIsp_025_s:Megamonas_funiformis	0.000669579	0.000123897	0.000231061	2.7e-05	0.000102291	0.000489607	0.000879712	0.000396466	0.000111445	0	0	0	0.000205356	0.00014806	0.000218092	4.61e-05	0.000532836	0	0	2.39e-05	0	0.000122309	0.000160363	0	0.00657843	0.00211299	0.00010007	0.000138579	0.000316804	0.000113529	0.000721063	0.000159773	0.0008379	0.000100734	0.000547332	0.000397553	0.00165271	0.00019378	0.00212905	1.61e-05	0.00845303	0.000136071	0.000264331	0.000468994	0.000294952	5.75e-05	0.0192713	0.00161996	0.0161422
ANIsp_026_s:Parabacteroides_sp._CT06	0.00577113	0.00204429	0.000253067	0.00135181	0.0011252	1.48e-05	0.00219928	0	0.0942828	0	0.0134417	9.18e-05	0.000205356	0	0	0.00011513	5.33e-05	0.000208952	0.135399	0.00698581	5.54e-05	0.280618	9.76e-05	6.49e-06	1.3e-05	0.0211855	0.0350023	0	0.00422865	0.00014056	0	0.00928681	0.0001064	0.0039538	9.52e-05	0.000331294	0.00844452	0.000755347	0.00012166	8.05e-06	0.0138492	0.00993316	0.000732918	0.00070349	0.00564946	0.0184997	4.06e-05	0.000830228	0.00528709
ANIsp_027_s:Akkermansia_muciniphila	0	0.00579216	0.0159322	2.7e-05	0	0	0.0924992	0	0	0	0.00267955	0	0	1.65e-05	9.69e-05	0	0	0	6.93e-05	0	0	4.08e-05	0	1.3e-05	1.3e-05	0.189196	0	0	2.75e-05	0.000443303	0.0101113	2e-05	0	0	0	0.0341675	2.41e-05	0.000553657	0.00030415	0	0	0.000187097	0	0.00861776	0.0186954	0.0577996	0	2.02e-05	0.0136391
ANIsp_028_s:Parabacteroides_merdae	0.000318847	0.00117702	1.1e-05	0.00327137	0.0011252	0	0.000698595	0	0.000501505	0.00910273	0.00109818	0	0	0	2.42e-05	0	0	7.74e-06	0.0151137	7.18e-05	0	0.00277234	0	1.3e-05	0	0.00191837	0.000422518	3.08e-05	0.0181129	0.000200027	6.56e-05	0.00127819	3.99e-05	0.00145224	0	0.00574243	0.000410162	3.95e-06	0.00018249	4.83e-05	0.00031192	0.000340177	0.00142979	0.001747	0.010709	0.00925944	0	0.000242994	0.0313394
ANIsp_029_g:Collinsella	0.00226381	0.00173455	0.0100347	0.0046367	0.00204583	0.00369431	0.00315662	0.000210623	0.00284186	0.00273082	0.00127388	0.0123042	0.00862494	0.0021551	0.0018659	0.00310852	0.00231784	0.0118174	0.00325846	0.00398335	0.00294455	0.00118232	0.00485968	0.00387205	0.0113922	0.00033363	0.00630441	0.00052352	0.0307851	0.00169212	0.0021468	0.000938667	0.0066367	0.00256871	0.000713912	0.00262827	0.000880643	0.00851446	0.179738	0.00478665	0.0716324	0.0139302	0.00237898	0.0383051	0.00263188	0.00172536	0.000993995	0.0132027	0.00508275
ANIsp_030_o:Bacteroidales	0	0	1.1e-05	0	0	0	0	0	0	0	0	0	0	1.65e-05	0	0	0	0	0	0	0	0	8.37e-05	0	1.3e-05	0.000917482	0	0.00223266	1.38e-05	0.00389242	0	2e-05	0.0005852	0.000444907	0.000975679	0.000706761	1.21e-05	0.000130505	0.00576365	0	0.000187152	0	0.00221077	0.00730458	0.00106636	0	0.000588283	0.000830228	5.11e-05
ANIsp_031_s:[Ruminococcus]_gnavus	0.0266875	0.00749574	0.0186389	0.000905711	0.000511457	0.00611267	0.0214236	0.0497565	0.0184442	0.000130039	0.173468	0.0142121	0.068137	9.87e-05	0.0044103	0.0447512	0.00298388	0.00334324	0.005269	0.000669872	0.0174825	0.00949935	0.000871536	0.00099882	0.00351628	0.004504	0.0105074	0.000769882	0.0019697	0.000264901	0.00939021	0.000778894	0.0002261	0.00180481	0.000285565	0.000331294	0.00206288	0.00885456	0.000288943	0.0100888	0.00608244	0.00928682	0.00153793	0.000234497	0.000226886	0.000958534	0.000567997	0.000242994	0.00102166
ANIsp_032_s:Alistipes_putredinis	0.000669579	0.00142481	7.7e-05	2.7e-05	0	0.000222549	0.000620973	0.000148675	0.000390059	0.0046814	0.000219635	9.18e-05	0.000164285	0	0.000654276	0	0.000319702	0	0.000485302	1.2e-05	0	0.000570776	0	2.59e-05	7.79e-05	0.0281361	0.000667134	0.000184772	0.0414463	7.57e-05	0.000196654	0.000319546	1.33e-05	0.00235885	0.0008091	0.00331294	0.000180954	7.91e-06	1.52e-05	0	9.36e-05	0.00258534	0.000240301	7.03e-05	0.0132275	0.000479267	2.03e-05	0.000242994	0.0389508
ANIsp_033_f:Succinivibrionaceae	0	0	0	0	0	0	0	0	0	0	0	0	4.11e-05	0	0	0	0	0	0	0	6.16e-06	0	0	0	0	0.0690614	0	0.0495034	0	0.0346587	0	0	0	2.52e-05	2.38e-05	0	0	0	1.52e-05	0	0	0	0.000468587	0	0.0012025	5.75e-05	0	0	0
ANIsp_034_s:Lactobacillus_ruminis	0	0.000402664	0.00107829	4.06e-05	0.000204583	1.48e-05	0	9.91e-05	0.000222891	0.000650195	0.000263562	0.000459113	0	0.0007074	7.27e-05	0	2.66e-05	0.000410166	0	0	3.08e-05	4.08e-05	2.09e-05	1.95e-05	0	0	0.000177902	0.00354146	0.000206612	0	0.000589961	0.000938667	0.0081662	9.23e-05	0	0.00194359	0.00123049	0.000411288	0.102453	2.42e-05	0.0193546	0.000153079	0	0.0126863	4.54e-05	5.75e-05	4.06e-05	0.000101247	5.11e-05
ANIsp_035_s:Bacteroides_caccae	0.000223193	0.000836302	1.1e-05	2.7e-05	0.000409165	0	0.000983208	2.48e-05	0.055667	0.000130039	0.00153745	1.02e-05	0.00036964	0	0	1.15e-05	0.000666045	7.74e-06	0.00644759	0.000227278	0	0.00183464	0.000174307	0	0.000285455	0.0200178	0.0234497	6.16e-05	0.00347107	5.95e-05	0.00116353	0.0068303	1.33e-05	0.00039454	0.000261768	0.00152395	0.00173716	0.000114686	0.000988488	0	0.001544	0.0032827	9.61e-05	5.86e-05	0.0041747	0.00421755	0.000365141	0.000850478	0.00140478
ANIsp_036_o:Bacteroidales	0	0	2.2e-05	0	0	0	0	0	0	0	0	0	0	0	0	0	0	0	0	0	0	0	0	0	0	0.0112878	0	0.00620525	0.000137741	0.00095148	0	7.99e-05	0.0001596	0.00024344	0.000118985	0.000110431	0	0	4.56e-05	0	1.56e-05	0	0.00138173	0.00497133	0.000340329	0.00450511	0.000141999	0.000607484	0
ANIsp_037_f:Prevotellaceae	0	0	0	0	0	0	0	0	0	0	0	0	0	0	0	0	0	0	0	0	0	0	0	0	0	0	0	3.08e-05	0	0.000416272	0	0	0	6.72e-05	0.000475941	0	0	0	1.52e-05	0	0	0	0.0312631	4.69e-05	0	0	0	0	0
ANIsp_038_s:Streptococcus_pasteurianus	0.000318847	0	1.1e-05	5.41e-05	0	0.000103856	0.000206991	6.19e-05	0	0	0	1.02e-05	0	0.000608693	0.000169627	2.3e-05	5.33e-05	0	0	2.39e-05	0	0.000203849	6.97e-05	0.000629127	0.00029843	0.000472642	0	0.00666718	0	0.0161698	0.000114715	0	0.0839496	0.0393197	0.00280805	0.00192151	0.000965088	0.000276829	9.12e-05	0.00103089	1.56e-05	0	0.0717659	4.69e-05	0.00106636	0.000172536	0.0180542	0.000404989	0.00150695
ANIsp_039_s:Streptococcus_sp._HSISS3	0.000478271	0.000433638	0.00108929	0.000121663	0	0.000593463	0.000569226	6.19e-05	0.000111445	0.000520156	0.000922469	0.000438708	0.000123213	0.000542888	0.000387719	0.00252136	0.000905821	0.00244552	0.000485302	0.000897151	0.000585213	0.00456621	0.00184068	0.0495843	0.00268587	0.00033363	0.00414735	0.000138579	0.000853994	0.00155697	0.000458858	0.000419404	0.0002793	0.000226651	0.000832897	6.63e-05	0.00338987	0.0254603	0.00311754	0.00198124	0.00658151	0.000187097	0.000192241	0.0116076	0.000136132	0.00632632	0.00192713	0.00309817	0.000485288
ANIsp_040_s:Klebsiella_pneumoniae	0.061952	0.00089825	0.0123013	0.0166002	0.00368249	0.272681	0.0103496	0.329897	0.00802407	0.00195058	0.000483198	0.0156915	0.108222	0.206659	0.0733516	0.00431739	0.267857	0.031397	0.00298114	0.00776334	0.0104599	0.0851272	0.013826	0.00729657	0.0511224	0.00847976	0.0152106	0.0113173	0.00253443	0.00133532	0.0193376	0.000219688	0.0021147	0.00559911	0.000214174	0.100029	0.0279875	0.0474168	0.0204237	0.00829007	0.00587969	0.000952494	4.81e-05	0.00288431	0.0188542	0.0495754	0.00600454	0.154483	0.0238302
ANIsp_041_s:Bacteroides_thetaiotaomicron	0.00398559	3.1e-05	1.1e-05	0	0.000613748	0.000118693	2.59e-05	0	0.000668673	0	0.00285526	1.02e-05	0	0	2.42e-05	0	2.66e-05	0	0.0472823	0.0115792	0	0.000652316	0	0	0.000506033	0.000722865	0.00106741	9.24e-05	0.0100138	0.000200027	0.0452631	0.00726968	0	0.00357605	0	0.000441725	0.0130166	1.98e-05	6.08e-05	2.68e-06	0.0544768	0.0392053	0.000456572	0.000691766	0.00524107	0.00490769	0.000304284	0.000627734	0.000459747
ANIsp_042_s:Gemmiger_formicilis	0.00940599	0.00142481	0.000220058	0	0.000409165	0.000163202	0	0.000148675	0.000222891	0	0	0	0.000287498	0	0.000145395	0.000126643	0	0	0.000138658	1.2e-05	0	0	0.000111557	0	0.000220579	0.000528247	0	0.00078528	0.014449	0.00128666	0.00821029	0.0341914	0.0051604	0.00237564	0.00121365	0.0165868	6.03e-05	1.19e-05	0.0127895	0	0.00160639	0.0416036	0.000588737	0.000680041	0.00313103	5.75e-05	0.00160256	0.00234894	0.0135114
ANIsp_043_s:Bacteroides_stercoris	0.000159424	0	0	5.41e-05	0	0	5.17e-05	0	0.00445782	0	0.000571052	0	0	0	4.85e-05	0	7.99e-05	0	0.115779	0	0	4.08e-05	6.97e-06	0	1.3e-05	0.0288312	0.0256735	0	8.26e-05	0	3.28e-05	0.000818837	2.66e-05	0.00102413	0	0.000905537	0.000156827	3.95e-06	0	0	0.000436688	0.000918477	6.01e-05	2.34e-05	0.00319909	0.000230048	0.000162285	0	0.000127707
ANIsp_044_s:Lactococcus_petauri	0.000669579	0.000216819	0.000110029	0.000202771	0.000409165	0.000326405	0.000595099	0.000408856	0.000222891	0.000130039	0	6.12e-05	0.000328569	0.000526437	7.27e-05	0.000103617	0.000213134	3.1e-05	6.93e-05	1.2e-05	0.00165708	0.0013454	2.79e-05	3.89e-05	0.00262099	2.78e-05	0.000155665	0.0992686	0	0.0148182	0.000393307	2e-05	0.0297521	0.0584171	4.76e-05	0.00119266	0.000989215	0.00245191	6.08e-05	0.000244299	0.000810992	0.000187097	0.0563025	0.000797289	6.81e-05	5.75e-05	0.00131857	0.000242994	0.000536371
ANIsp_045_o:Bacteroidales	0	0	0	1.35e-05	0	0.000118693	0	3.72e-05	0	0	4.39e-05	0	0	0	2.42e-05	3.45e-05	0	0	0	0	0	4.08e-05	0	0	0.000103802	0.0103981	0	0.00169374	0	0.0170888	0	0	0.0008246	0.0118278	0	8.83e-05	0.000156827	8.7e-05	1.52e-05	0	0	0	0.00486609	2.34e-05	4.54e-05	5.75e-05	2.03e-05	6.07e-05	0.000255415
ANIsp_046_s:Lactobacillus_mucosae	0.000127539	0.000743379	0.000231061	6.76e-05	0.000511457	0.000682482	0.000206991	0	0	0.000130039	0	0.00164261	8.21e-05	0	2.42e-05	0.00199176	2.66e-05	0	0	0.00238044	0.00253798	0.000326158	7.67e-05	0.000719928	0.000246529	5.56e-05	0.000667134	0	2.75e-05	2.16e-05	0.000393307	0	0.0001995	1.68e-05	0	0.00017669	0.000229208	0.0143714	0.00018249	0.00030873	0.000592648	1.7e-05	0	0.00036347	0	0.000153365	8.11e-05	0.000364491	0
ANIsp_047_o:Clostridiales	0.00864075	6.19e-05	9.9e-05	0.000148699	0.000102291	0.000237385	0.000750343	0.000334519	0.000835841	0	8.79e-05	1.02e-05	0.000410711	1.65e-05	0.00617927	0.000322365	2.66e-05	7.74e-06	6.93e-05	3.59e-05	1.23e-05	0	0.000306781	0	6.49e-05	8.34e-05	4.45e-05	0.00172454	0.000330579	0.00197324	0.0301699	0.00103852	0.0025403	0.00162853	0.00133263	0.00799523	0.000361908	1.98e-05	0.0016272	0	0.000343112	6.8e-05	0.000108135	0.000304846	0.00769143	9.59e-05	0.00032457	0.0019237	0.0122344
ANIsp_048_f:Prevotellaceae	0	6.19e-05	0	0	0	4.45e-05	0	0	0	0	0	0	0	0	0	0	0	0	0	0	0	0	4.18e-05	0	0	0.000611655	3.34e-05	0.00347987	0	0.000675767	9.83e-05	0.000179745	0.001463	0.000377751	0.0568274	0.00150187	0	0	0.00012166	0	0	0	6.01e-05	3.52e-05	0.00142938	0.000172536	0.000567997	0.000283493	0.000127707
ANIsp_049_s:Ruthenibacterium_lactatiformans	0.00487836	0.0109339	0.0128074	0.00251436	0.000511457	0.00247771	0.00302725	7.43e-05	0.00507077	0.00208062	0.000658906	0.00696832	0.00529818	1.65e-05	0.0264134	0.00419075	0.00199813	0.000410166	0.00194121	0.0040312	0.00856875	0.000326158	0.00355587	0.000220519	0.00227066	0.00158474	0.00090063	0.000369543	0.00341598	5.95e-05	0.000606349	5.99e-05	0	0.000495274	4.76e-05	0.00053007	0.000193018	0.00355132	0.000152075	0.00343093	0.00280728	0.000646335	7.21e-05	0.000480718	0.000204197	0.0613078	0.000750568	0.000445488	2.55e-05
ANIsp_050_f:Prevotellaceae	3.19e-05	0	0	0	0	0	2.59e-05	4.96e-05	5.57e-05	0	0	0	0	0	0.000339254	0	0	0	0	0	0	4.08e-05	0.000453199	0	1.3e-05	0.00102869	1.11e-05	0.00970052	0.000110193	0.00488715	8.19e-05	0	0.0018088	0.000193073	0.00142782	0.000397553	8.44e-05	0	0.000106453	0	0.000140364	5.1e-05	0.00134568	0.000797289	0.000884855	5.75e-05	0.000446284	0.000283493	0.000204332
ANIsp_051_s:Coprococcus_phoceensis	0.0186526	0.00888958	5.5e-05	0	0.000102291	0.00051928	0.000646847	2.48e-05	0.00261897	0	0.0113771	0	0.0458765	0	0.000145395	0.120242	2.66e-05	2.32e-05	0.00617027	0.000370822	0.000505131	0	0	0	0.0208512	0.00478203	0	3.08e-05	0.000619835	2.16e-05	9.83e-05	5.99e-05	1.33e-05	0.000436513	0.000214174	8.83e-05	4.83e-05	0.000759301	0.000106453	0	0.0139116	0.00119062	8.41e-05	9.38e-05	2.27e-05	1.92e-05	4.06e-05	2.02e-05	0.00017879
ANIsp_052_s:Anaerostipes_hadrus	0.000350732	0.00644262	0.00968257	0.000189253	0	0.00403555	0.0117467	0.000408856	0.0161596	0	0.000351417	3.06e-05	0.000246427	0	0.0008966	0.000472035	0.000799254	2.32e-05	0.000346644	7.18e-05	6.78e-05	0	0	1.3e-05	0.000168678	0	5.56e-05	0.000477327	0.00336088	0.000108123	0.00321201	0.00117833	0.0003591	0.000184678	0.0116844	0.00123683	0.000120636	5.93e-05	0.00482078	0	0.0054586	0.0161924	0.000180226	0.000234497	0.00231424	9.59e-05	0.001136	0.00340191	0.00191561
ANIsp_053_c:Bacilli	0	0	0	0	0	0.000118693	0	2.48e-05	0	0	0	0	0	0	0	0	0	0	0	0	0	4.08e-05	0	0	5.19e-05	0	0	0.00351066	0	0.0629707	1.64e-05	0	0.0041496	0.0082098	0	8.83e-05	0.000120636	5.54e-05	1.52e-05	0	0	0	0.0117868	1.17e-05	0	0	6.09e-05	0.000121497	0
ANIsp_054_g:Faecalibacterium	0	3.1e-05	1.1e-05	0	0	0.0042581	0	0	0	0	4.39e-05	0	0	0	0	0.000575652	0	0	0	0	0	0	0.000188252	0	0	0	0	0.0026176	4.13e-05	0.00030815	0.0535553	0.00547223	0.000133	0.00651411	0.00264147	0.000773019	1.21e-05	0	0.0022355	0	0	0.000136071	0.00738925	0	0.000589904	0	0.00744482	0.0259801	0.000357581
ANIsp_055_c:Mollicutes	0	0	0	0	0	0	0	0	0	0	0	0	0	0	0	0	0	0	0	0	0	0	2.09e-05	0	0	0.000166815	0	0.000323351	0	1.62e-05	0.000589961	0	2.66e-05	1.68e-05	0.00509257	0	1.21e-05	0	0.00402999	6.44e-05	0	0	0	0	0	0	0.000405712	8.1e-05	0
ANIsp_056_g:Veillonella	0.000318847	0.00306644	9.9e-05	0.00228456	0	4.45e-05	0.000362234	0.00673993	0.000167168	0	0.00109818	2.04e-05	0.000533925	0.000180963	0.000605811	0.000103617	0.000825896	0	0.000138658	0	0	0.000122309	0.00347917	0.00621344	0.00416505	0	8.9e-05	0.000477327	1.38e-05	0.00210839	0.00122908	0.000139801	0.0003724	0.000226651	0.000261768	0.000110431	0.000253336	0.00165306	0.000152075	0.0253642	0.000140364	0.000102053	0.000252316	0.00977852	4.54e-05	3.83e-05	0.00740425	0.0020047	0.000408664
ANIsp_057_s:Streptococcus_infantarius	6.38e-05	0	0	0.00285231	0	0.000163202	0	0	0.000167168	0	0	0	0.00143749	4.94e-05	4.85e-05	2.3e-05	0	0	6.93e-05	0	0	0.000611546	0.00154785	0.00409905	2.6e-05	0	0	0	0	2.16e-05	0.00221235	0.000299575	0.0004123	0.000503668	0	0.00154604	6.03e-05	0.0011785	6.08e-05	0.0561539	0.000327516	0	0.000432542	0	0	0	0.00598426	0.00236919	0.000255415
ANIsp_058_g:Megasphaera	9.57e-05	3.1e-05	0	4.06e-05	0	1.48e-05	0	2.48e-05	0.00412348	0	0.000263562	0	0.000164285	9.87e-05	4.85e-05	1.15e-05	0	2.32e-05	0.000207987	1.2e-05	6.16e-06	0.000407697	6.97e-06	0.000830188	6.49e-05	0	0.000489231	0	0.0110468	0	0.000311368	0	3.99e-05	0	0	0.000154604	0.00139938	0.000292647	0.000334565	2.68e-06	7.8e-05	1.7e-05	0	0.00116076	2.27e-05	9.59e-05	0	0.000161996	0.00017879
ANIsp_059_s:Megasphaera_massiliensis	0.0014667	0.0971659	0.000209055	0.000162217	0	0.00842718	0	0	5.57e-05	0	0.000922469	4.08e-05	0	0	2.42e-05	0	0	0	0.00790349	0	0	0	0	0	0	0	0.000233497	6.16e-05	0	0	0.000114715	0	0	0	0	0.00121474	2.41e-05	0.000569476	0	1.07e-05	1.56e-05	0	0	0.155155	0	0	0	0	0
ANIsp_060_o:Bacteroidales	0	0	0	0	0	0	0	0	0	0	0	0	0	0	0	0	0	0	0	0	0	0	0.00155482	0	0	0	0	0.00307953	0.000137741	0.00023787	0	0.00958639	0	0.000478485	7.14e-05	2.21e-05	0	0	7.6e-05	0	9.36e-05	0	0.0041572	0.00130146	0.000567215	1.92e-05	4.06e-05	8.1e-05	0.00158357
ANIsp_061_s:Barnesiella_intestinihominis	0.000127539	3.1e-05	1.1e-05	0	0	0	2.59e-05	0	0.000724395	0	0.00127388	3.06e-05	8.21e-05	0	0	0	0.000133209	5.42e-05	0	0	0	4.08e-05	1.39e-05	0	0	0.000139012	0	6.16e-05	0.000123967	5.41e-05	0	0.00750934	0	8.39e-05	0.000166579	6.63e-05	0	3.95e-06	0.000349773	0	1.56e-05	5.1e-05	6.01e-05	2.34e-05	0.000408395	0.000134195	2.03e-05	0.000344241	0.000102166
ANIsp_062_s:Roseburia_inulinvorans	0.011893	3.1e-05	0.00253067	0	0	0	0.00737406	0.000384077	5.57e-05	0	0	0	0	0	0.00079967	0.000402957	2.66e-05	0	6.93e-05	1.2e-05	0	0	0.000418337	0	0	0.00119551	0	0.00212488	0.000192837	0.000583863	0.0133397	0.00115836	0.0002926	0.00191394	0.00537814	0.000706761	0.000205081	1.58e-05	0.000866828	0	0.000109172	0.000340177	0.0027154	8.21e-05	0.00161089	0.00086268	0.00115628	0.00911226	0.00503167
ANIsp_063_s:Phascolarctobacterium_succinatutens	0	0	0	9.46e-05	0	0	0	0	0	0	0	0	0.000287498	0	0	0	0	0	0	0	0	0	0	0	0	0	0	0.000292555	0	0.000778484	0	0	0.001596	5.04e-05	0.0016182	0.00223071	9.65e-05	0	0	0	0.00290086	0	9.61e-05	0	2.27e-05	0	0.000141999	0	2.55e-05
ANIsp_064_g:Akkermansia	0.000286962	0.00037169	2.2e-05	6.76e-05	0	0.000252222	0.000181117	0.000111506	0.000780118	0.000520156	0.00188886	0.000183645	0.000164285	0	0.000605811	0.00064473	0.00133209	0.000108346	0.000554631	0.000681834	0.000757697	0.000203849	7.67e-05	0.00156309	9.08e-05	0.00158474	0.000411399	0.000323351	0.0169421	0.000508177	0.000180266	0.000718979	0	0.00163692	4.76e-05	0.0086799	0.00108572	0.00283156	0	3.22e-05	0.000561456	0.0378276	7.21e-05	0.00277879	0.000272263	0.0018979	8.11e-05	2.02e-05	0.000357581
ANIsp_065_o:Erysipelotrichales	0	0	0	0	0	0	0	0	0	0	0	0	0	0	0	1.15e-05	0	0	0	0	6.16e-06	0	0.000202196	0	0	2.78e-05	0	0.0012934	0	0.00113529	0.000114715	2e-05	0.000266	0.00284573	0.00816239	0.00435099	0	0	3.04e-05	0	0.0120557	0	0	0	0.00195122	0	2.03e-05	0.000161996	0.000280956
ANIsp_066_s:[Ruminococcus]_faecis	0.000924656	0.0364566	0.0116081	0	0	0.0360084	0.0105307	0.000247792	0	0	0.000131781	0	0.000205356	0	0.00111469	0.00718414	0.000106567	0.000131563	0	7.18e-05	0	0	2.09e-05	6.49e-06	0.000337356	8.34e-05	0	0.000184772	0.00497245	0.000145966	0.000704675	0.000958639	0.0005985	0.00308917	0.00423588	0.000397553	0.000156827	0.000166097	0.00494244	5.37e-06	0.000966952	0.000374194	0.000528662	0.000281396	0.000453772	3.83e-05	0.00227199	0.00334116	0.00068962
ANIsp_067_s:Veillonella_seminalis	0	0.000185845	0	0	0.0664894	0.00286346	0	0	0	0	0	0	0	0	0	0	0	0	0	0	4.31e-05	0	0	0	0	0	0.0569065	0	0	0	0	0.000299575	0	0	0	0	0.000386035	0	0	0	0	0.000102053	0	0	0	0	0	0	0
ANIsp_068_s:Bifidobacterium_adolescentis	0	0	0.00034109	2.7e-05	0.00143208	0.00324921	0.061347	4.96e-05	0.000780118	0.000520156	0.000571052	2.04e-05	0	1.65e-05	0.0403955	0	0	0.00166388	6.93e-05	0	0.000166324	8.15e-05	0	1.95e-05	0	0	0.000111189	1.54e-05	0.000110193	1.62e-05	6.56e-05	0	0	0.000453302	2.38e-05	0.00017669	0	3.95e-06	0.00066913	0	0	3.4e-05	0	2.34e-05	9.08e-05	0	8.11e-05	4.05e-05	7.66e-05
ANIsp_069_c:Clostridia	3.19e-05	0	0	0	0	1.48e-05	0.0788895	0	0	0	0	0	0	0	0	0	0.000133209	0	0	7.18e-05	0	0	0	0	0	0	1.11e-05	3.08e-05	1.38e-05	1.08e-05	0	0.00557209	0	0.00688347	0	0	0	0	3.04e-05	0	0.000327516	0.00164986	0	0	0.00285876	0	0	2.02e-05	0.00288619
ANIsp_070_s:Acidaminococcus_intestini	0	0	0	0	0	0	0	0	0	0.000130039	0	0	0	0	0.105096	0	0	0	0.00734886	8.37e-05	0	0	0	0	0	0	0	1.54e-05	0	1.08e-05	0	0	0	0	0	0	0	0	4.56e-05	0	0	0	0	0	2.27e-05	0	0	0	2.55e-05
ANIsp_071_o:Clostridiales	0.000127539	3.1e-05	0	0	0	4.45e-05	0	7.43e-05	0	0	0	0	0	0	0	0	0	0	0	0	0	0	0	0	0	0	0	0.00247902	2.75e-05	3.24e-05	0	0.00451359	0	2.52e-05	9.52e-05	8.83e-05	0	0	0	0	0	6.8e-05	0	0	0	0	0	0	0
ANIsp_072_s:Alistipes_onderdonkii	0.000191308	0.000557534	0	0	0	5.93e-05	5.17e-05	0	0.000111445	0	0.00074676	0	0	0	2.42e-05	0	0	5.42e-05	0.00811148	1.2e-05	0	0	0	0	0	0.0010843	0.00570399	0	0.00201102	3.78e-05	3.28e-05	0.000519263	0	0.00031899	0	0.000905537	4.83e-05	3.95e-06	6.08e-05	0	0	1.7e-05	0	0	0.00133863	0.00170619	0	0	0.00132816
ANIsp_073_f:Prevotellaceae	0	3.1e-05	0	0	0	0	0	0.000223012	0	0	0	0	0	0	0	0	0	0	0	0	0	0	0.000160363	0	0	0.000834075	8.9e-05	0.000800677	8.26e-05	0.000243276	1.64e-05	2e-05	0.0003325	0.000109128	0.000285565	0.000198776	2.41e-05	3.95e-06	0.000106453	0	1.56e-05	3.4e-05	0.000829038	0.000128973	6.81e-05	1.92e-05	0.000263713	0.000323992	0
ANIsp_074_f:Acidaminococcaceae	0	0	0	0	0	0	0	0	0	0	0	0	0	0	0	0	0	0	0	0	0	0	0	0	0	0	0	0.000292555	0	0.00453575	0	0	1.33e-05	0.000100734	2.38e-05	0	0	0	4.56e-05	0	9.36e-05	0	0.00366459	1.17e-05	0	0	0	0	0
ANIsp_075_o:Bacteroidales	0	0	0	0	0	0	0	0	0	0	0	0	0	0	0	0	0	0	0	0	0	0	0	0	0	0	1.11e-05	0.000939256	0	0.00014056	0	0	0	0.0041049	0	0	0	0	3.04e-05	0	0	0	0.00128561	0.000105524	0	0	0	0.00038474	0
ANIsp_076_c:Bacteroidia	3.19e-05	3.1e-05	0	0	0	4.45e-05	5.17e-05	8.67e-05	0	0	0	0	0	1.65e-05	0	1.15e-05	0	0	0	0	0	0.000163079	0	0	9.08e-05	0	0	0.00163215	0	0.000897419	0	2e-05	0.0008512	0.0503249	0	2.21e-05	9.65e-05	0	3.04e-05	0	1.56e-05	0	0.00116546	1.17e-05	2.27e-05	0	0	0.000121497	0
ANIsp_077_o:Erysipelotrichales	6.38e-05	0.000123897	0	0	0	0	0	2.48e-05	5.57e-05	0	0	0	0	0	9.69e-05	0	0	0	0	0	0	0	0.00457382	0	0	0.000194617	0	0.000477327	0.000123967	0.000172996	1.64e-05	3.99e-05	0.0028994	0.00109968	0.00142782	0.000795106	0.000386035	0	0	0	0.000561456	5.1e-05	1.2e-05	2.34e-05	0.000680658	0.000210877	0.000709997	0	0.000357581
ANIsp_078_s:Streptococcus_salivarius	0.00137104	3.1e-05	0.000209055	0.000202771	0.000204583	0.000118693	0.000232865	0.000384077	0.000167168	0.000260078	0.000395344	0	0.00102678	0.002188	0.000266557	0.000518087	0	9.29e-05	0.000207987	0.000107658	0.000634494	0.000611546	0.000167335	0.00129068	0.0253406	0.000917482	4.45e-05	0.000384941	2.75e-05	0.00195702	0.000721063	0.00301572	0.000133	0.000671558	0.00266527	0.000441725	6.03e-05	0.000442926	0.0290007	7.52e-05	0.000202748	0.000595309	0.000180226	9.38e-05	2.27e-05	3.83e-05	0.0135508	0.0186093	0.00337148
ANIsp_079_s:Bifidobacterium_angulatum	0.000350732	0.000185845	0	4.06e-05	0.00132979	0.000252222	0.0226397	0.000706206	0.000780118	0.000520156	0.000834615	3.06e-05	4.11e-05	0.00261573	0.000630043	0	0.000213134	0.000139302	0	0.000215316	4.93e-05	8.15e-05	1.39e-05	4.54e-05	0	2.78e-05	4.45e-05	0	0.000123967	0	4.92e-05	0	9.31e-05	8.39e-06	4.76e-05	0.00017669	2.41e-05	4.35e-05	0.000106453	2.68e-06	0.000265132	0	0	1.17e-05	0.000136132	1.92e-05	0	0.000121497	0.000127707
ANIsp_080_s:Dialister_invisus	0.000956541	0	0.000957254	0.000405542	0	0	0.0070377	0	0.00061295	0	0.00030749	0	0	0	0.00128432	0	0	0	0.0057543	0.00531113	0	0	0	0	6.49e-05	8.34e-05	0.000189021	7.7e-05	0.0011708	6.49e-05	0.00285148	0.000259631	2.66e-05	0.000277018	4.76e-05	6.63e-05	0.000253336	3.95e-05	0	0	0.0019495	5.1e-05	3.6e-05	9.38e-05	0.000408395	0.000690144	0	0.000222744	0
ANIsp_081_s:Bacteroides_massiliensis	6.38e-05	0	0	1.35e-05	0	1.48e-05	0.000595099	0	0	0	0	0	0	0	0	0	0	0	0.0102607	0	0	0	0	0	0	0	0	0	0	0	0	0	0	0	0	0	1.21e-05	0	0	0	0	0	0	0	0	3.83e-05	0	0	0.000153249
ANIsp_082_s:Brachyspira_pilosicoli	0	0	0	0	0.000102291	0	0	6.19e-05	0	0	0	0	8.21e-05	0	0	0	0.000159851	0	0	0	0	0	0	0	0	0	0	0.000477327	0	0	0	0	0	5.04e-05	0	4.42e-05	4.83e-05	1.98e-05	1.52e-05	5.37e-06	0	0	0.00242704	1.17e-05	0	0	0	4.05e-05	0
ANIsp_083_s:Waltera_intestinalis	0.000892772	0	4.4e-05	0	0	1.48e-05	0.000284613	6.19e-05	0.000334336	0	0	0	4.11e-05	0	0.000121162	0.000161183	5.33e-05	0	6.93e-05	0	6.16e-06	0	1.39e-05	0	0	5.56e-05	0	0.00618985	0.000275482	0.000816327	0.00122908	0.00545226	9.31e-05	0.000503668	0.00218933	0.00170064	2.41e-05	7.91e-06	0.000152075	0	4.68e-05	8.5e-05	0.00123755	1.17e-05	0.000453772	1.92e-05	0.000385427	0.000526486	0.00112382
ANIsp_084_o:Bacteroidales	3.19e-05	0	3.3e-05	0	0	0	0	0	0	0	0	0	0	0	9.69e-05	0	0	0	0	0	0	0	0	0	1.3e-05	0.00055605	0	0.00843791	8.26e-05	0.000821733	0	0.00173753	0	6.72e-05	0.000785303	4.42e-05	0	0	0.00079079	0	0	0	0.000204256	0.00139526	0.00031764	5.75e-05	0.000851996	0.000182245	0.000919493
ANIsp_085_s:Haemophilus_parainfluenzae	0.00306093	0.00303547	0.000968257	0.000256844	0.00490998	0.00118693	0	0.000978777	0.000501505	0	0.00166923	0	0.00846065	0	0.00399835	0.00178452	5.33e-05	5.42e-05	0	0	0	0	0.000815757	0.000330778	0.0296224	0.00297487	0	0.000600508	0.00053719	0.00131369	0.0123728	0.0434183	0.0064771	0.00418045	0.0234877	0.00766394	0.00273844	0.000264965	0.00585489	0.00433296	0.00201188	0.00676951	0.0034363	0.000891088	0.000385706	0	0.0309761	0.0480925	0.00219657
ANIsp_086_o:Clostridiales	3.19e-05	9.29e-05	3.3e-05	0	0	1.48e-05	0.000258739	4.96e-05	0.000278614	0	0.000175708	0	0.00036964	0	0.000266557	0	0.000106567	0	0	0	0	0	0	1.3e-05	0	0.000305827	0	0.00112403	0.000247934	0.00154075	0.00260566	0.00219688	7.98e-05	0.0128519	2.38e-05	0.00258409	6.03e-05	1.58e-05	9.12e-05	2.42e-05	1.56e-05	3.4e-05	1.2e-05	0	0.00698809	1.92e-05	0	0.000465738	0.000255415
ANIsp_087_f:Prevotellaceae	9.57e-05	0	1.1e-05	0	0	4.45e-05	0	0	0	0	0	0	0	0	0	1.15e-05	0	0	0	0	0	0.000203849	0.0012829	0.000110259	0	0.000611655	3.34e-05	0.00357225	1.38e-05	0.000464928	0	0	0.0039102	0.00039454	0.000737709	0.00203194	0.000361908	0.000130505	0.0006083	0	0.000218344	1.7e-05	0.000949188	0.00175873	0.0043789	0.00057512	0.00176485	0.000830228	0.00211994
ANIsp_088_f:Ruminococcaceae	9.57e-05	6.19e-05	3.3e-05	0	0	0.00255189	0	3.72e-05	0	0	0	0	4.11e-05	0	4.85e-05	0.000472035	5.33e-05	0	0	0	6.16e-06	4.08e-05	0	0	2.6e-05	8.34e-05	0	0.00117022	9.64e-05	0.00040546	0.00167156	0.00261628	0.0002793	0.000889814	0.00328399	0.000463812	1.21e-05	0	0.000821205	0	6.24e-05	0	0.000348436	1.17e-05	0.00542257	3.83e-05	0.000223142	0.00139721	0.00112382
ANIsp_089_o:Clostridiales	3.19e-05	0	0.000165044	0	0	0	2.59e-05	6.19e-05	0	0	0	0	0	0	0.000121162	0	0	0	0	0	0	0	0	0	0	0	0	0.0013242	0	0.00168131	8.19e-05	3.99e-05	7.98e-05	2.52e-05	2.38e-05	0.00163438	0	0	1.52e-05	0	0.000124768	5.1e-05	0	0	2.27e-05	1.92e-05	0	0	0.000102166
ANIsp_090_s:Enterobacter_roggenkampii	0.0820712	0.000123897	0.0158002	0.0332815	0.000306874	0.0332933	0.0347228	0.312428	0.00183885	0.000260078	0	0.000183645	0.00817316	0.142401	0.0286185	0	0.0345011	0.000147041	0.00207987	0.00218905	0.00222997	0.00232387	0.000502005	0.000376179	0.00567017	0.00355872	0.000144546	0.00372623	0.000275482	0.000297337	0.00709592	0	0.0003325	0.000755503	0.000975679	0.0277624	0.00462036	0.0121844	0.00679775	0.00221748	0.000421092	0	0.000384481	0.000844189	0.0012025	0.000920192	0.00083171	0.0213429	0.0101655
ANIsp_091_s:Roseburia_intestinalis	0.00516532	0	2.2e-05	0	0	4.45e-05	0.0137908	0.00883377	5.57e-05	0	0	0	0	0	0.00426491	0	0	0	0.000485302	0	0	0	0	0	0	2.78e-05	0	0.000138579	5.51e-05	0.00030815	1.64e-05	0.000259631	0	0.000134312	0.00190376	2.21e-05	0	0	0	0	3.12e-05	3.4e-05	0	0	2.27e-05	3.83e-05	0	2.02e-05	0.000766244
ANIsp_092_s:Veillonella_parvula	0.000255078	0.00052656	9.9e-05	0.00628591	0	0	0.000827965	0.00120179	0.000724395	0	0.000439271	0.000336683	0.000533925	0.00180963	0.0255895	4.61e-05	5.33e-05	0.000487556	6.93e-05	0.000131582	6.16e-06	0.00762394	0.000481088	0.00140743	0.00195926	0.000194617	0.000211259	0.000415736	0.00030303	0.00174618	0.00345783	0.000379461	0.0007049	0.00160334	0.000261768	0.000287121	0.00077207	0.00485636	0.000212905	0.00121344	0.000202748	0.000306159	0.000865083	0.00195805	2.27e-05	0	0.00212999	0.00113397	0
ANIsp_093_c:Clostridia	9.57e-05	3.1e-05	0	0	0	0.000118693	0	0	0.000557227	0	4.39e-05	0	4.11e-05	0	0	1.15e-05	0	1.55e-05	0.000207987	0	0	0.000163079	0	0	0	0.000417037	0.000289091	0.000816075	0	8.65e-05	9.83e-05	0.000259631	1.33e-05	0.000134312	2.38e-05	0.00119266	2.41e-05	0	1.52e-05	0	0	0.000680353	0	1.17e-05	0.000363018	0.00270307	0	0	0.00017879
ANIsp_094_o:Clostridiales	0.00102031	0	0.000154041	0	0	0	5.17e-05	4.96e-05	0.00111445	0	0.00202065	0	0.000123213	0	9.69e-05	0.000103617	2.66e-05	0	0.00180255	3.59e-05	0	8.15e-05	3.49e-05	0	0.00140132	0.00022242	0.000177902	0.0039418	0.000812672	0.00153534	0.00029498	0.00035949	1.33e-05	0.000285412	0.000166579	0.00428474	2.41e-05	3.56e-05	1.52e-05	0	0.000218344	0.0228429	1.2e-05	5.86e-05	0.000272263	5.75e-05	2.03e-05	4.05e-05	0.00263077
ANIsp_095_s:Faecalibacterium_prausnitzii	0	0	0	0	0	0.00201777	0	1.24e-05	5.57e-05	0	0	0	0.000246427	0	2.42e-05	0.000345391	0	0	6.93e-05	0	0	0	0	0	9.08e-05	0	0	0.000816075	1.38e-05	0.000162184	0.000196654	3.99e-05	0.0002261	0.000721925	0.000428347	0.00441725	1.21e-05	0	0.000577885	0	0	1.7e-05	8.41e-05	0	0.00249575	1.92e-05	0.000365141	0.000344241	0.00257969
ANIsp_096_g:Waltera	0.000318847	6.19e-05	0	4.06e-05	0	0.00108307	0.00163006	3.72e-05	0.00451354	0.000260078	0	0	0	0	4.85e-05	0.000103617	0.000106567	0	0.000762618	0	0	0.000407697	0	0	0.00573505	0	0	0.0039264	0.000247934	0.000691985	0.0772029	0.00189731	0.0001463	0.000335779	0.00330779	0.000618416	0.000217145	7.91e-06	9.12e-05	0	1.56e-05	0.000782406	0.000756948	3.52e-05	0.00292683	9.59e-05	0.000182571	0.000303742	0.000383122
ANIsp_097_g:Faecalibacterium	0	3.1e-05	3.3e-05	0	0	0.000845685	0	0	5.57e-05	0	0	0	0	0	0	0.00014967	0	0	0	0	0	0	6.97e-06	0	0	0	0	0.000384941	1.38e-05	0.0017624	0.001606	0.00285594	0.0076342	0.000822658	0.0032364	0.000927623	0	0	0.00149034	0	0.000124768	3.4e-05	0.00277547	0	0.0063755	0	0.00675511	0.00548761	0.00017879
ANIsp_098_g:Veillonella	0	0.00126994	1.1e-05	0.000121663	0	5.93e-05	0.00131957	0.0294129	0.000167168	0	0.000878542	0	0.000533925	9.87e-05	0.000533114	0.00011513	0.00058612	0	0	0	6.16e-06	0.000122309	0.000411365	6.49e-06	0.000311405	0	0	0.000369543	0	0.00459522	0.00273676	2e-05	0.0004123	0.000193073	0	2.21e-05	1.21e-05	4.75e-05	0.000212905	0.00671152	0	8.5e-05	0.000252316	0.00121938	0	0	0.0321324	0.00224769	0.000306498
ANIsp_099_o:Erysipelotrichales	0	0.00173455	0	0	0	0	0	0	0	0	0	0	0	0	0	0	0	0	0	0	0	0	0.000299808	0	0	0.000139012	0.00221266	0.000153976	4.13e-05	0.000518989	0	0	0.0008778	0.00103252	0.000618724	0.000397553	0	7.91e-06	9.12e-05	0	0	0	0.000636797	0.000105524	0.000703347	0.000325902	0.000121714	0.00251094	0.00656416
ANIsp_100_s:Enterococcus_hirae	3.19e-05	0	1.1e-05	0.000324434	0.000102291	0	0.00369997	3.72e-05	0.000278614	0.0474642	0	0.000102025	0	0	4.85e-05	6.91e-05	0.00706008	7.74e-06	0	1.2e-05	0.000227925	0	1.39e-05	3.89e-05	0	2.78e-05	0.000644896	0.0340904	0.000123967	5.41e-05	4.92e-05	0.000319546	0.0062909	0.00302201	0	8.83e-05	6.03e-05	0.000162142	0.00012166	2.42e-05	0.00109172	1.7e-05	0.00293167	0.00075039	0.000294952	7.67e-05	0	0.000101247	0.00120045
ANIsp_101_s:Butyricimonas_faecalis	0	0.00833204	6.6e-05	0	0	0	0	0	0	0	0	0	0	0	4.85e-05	5.76e-05	0	0	0	0	0	0	0.000313753	0	0	0.000305827	0.00411399	0.000939256	0	0.000940668	0	2e-05	0.0005586	0.000327384	0.00318881	0.000773019	0	1.58e-05	4.56e-05	0	1.56e-05	0.000170088	0.000624782	0.000175873	0.000544526	0.00155283	0.000689711	0.00133647	0.000459747
ANIsp_102_s:Morganella_morganii	0.000223193	0	4.4e-05	0.000162217	0	0.000296732	0.000310487	0.000396466	5.57e-05	0.000910273	0	0.000285671	0	0.00027967	0.00019386	1.15e-05	0.000559478	2.32e-05	0	0.000490442	0.00161396	0.000774625	4.18e-05	0.000194575	0.00108992	5.56e-05	0.000122308	9.24e-05	0.000123967	2.7e-05	0.000311368	2e-05	0	8.39e-06	9.52e-05	0.000419639	9.65e-05	0.00573826	0.00018249	8.32e-05	0.0149878	3.4e-05	1.2e-05	0.000140698	6.81e-05	0.000383414	4.06e-05	0.000283493	5.11e-05
ANIsp_103_p:Candidatus_Melainabacteria	0.000127539	0	1.1e-05	0	0	1.48e-05	0	1.24e-05	0.000390059	0	0	0	0.000164285	0.00014806	0.000387719	2.3e-05	0	0	0	0	1.23e-05	0	0.000425309	2.59e-05	0.00032438	8.34e-05	0	0.0032797	6.89e-05	0.000324368	0.000688288	0.00734956	0.0001995	0.000285412	0.0269621	0.00616207	0.000277463	0	0.000152075	6.17e-05	0.000670628	8.5e-05	4.81e-05	0.000914538	0.00240499	0.000977705	0.000547712	0.00168071	0.00107274
ANIsp_104_o:Campylobacterales	0	0	0	0	0	0	0	0	0	0	0	0	0	0	0	0	0	0	0	0	0	0	6.97e-06	0	0	0	0	0.0177381	0	2.16e-05	0	0	2.66e-05	0	0.129718	0	0	0	0	0	0	0	0	2.34e-05	0.0163358	3.83e-05	0	0	0
ANIsp_105_s:Veillonella_infantium	0.000829002	0.00151773	0.00018705	0.00651572	0	0.000133529	0.000181117	0.0123152	0.000111445	0	0.00298704	0	0.00143749	0.000394828	0.00225362	0.000138157	0.000186493	0	0.000138658	2.39e-05	3.08e-05	0.000122309	0.000216141	8.43e-05	0.00779811	0.000139012	0	0.000970052	0	0.00270847	0.0040314	0.00023966	0.0007714	0.000570824	0.0008091	6.63e-05	3.62e-05	0.000348013	0.00079079	0.000757059	0.0011697	0.000136071	0.00118949	0.000762115	4.54e-05	0	0.0163096	0.00718856	0.000587454
ANIsp_106_o:Campylobacterales	0	0	0	0	0	0	0	0	0	0	0	0	0	0	0	0	0	0	0	0	0	0	0	0	1.3e-05	0	0	4.62e-05	0	1.62e-05	0.0142738	0.000139801	0.0045353	0	0	4.42e-05	0.000108572	0	3.04e-05	8.05e-06	0	8.5e-05	3.6e-05	0	0	0.000115024	0	2.02e-05	0
ANIsp_107_s:Streptococcus_thermophilus	0.000255078	0.000216819	3.3e-05	6.76e-05	0.000306874	1.48e-05	7.76e-05	8.67e-05	0.000111445	0.000130039	0.000263562	0	0	0.000329023	4.85e-05	3.45e-05	0.000639403	0.00486008	0.000138658	9.57e-05	8.01e-05	8.15e-05	0.0293394	0.000227004	0.00159595	0.00200178	4.45e-05	0	2.75e-05	9.19e-05	0.000114715	9.99e-05	1.33e-05	5.88e-05	4.76e-05	0	0.00681593	0.000601114	0.001612	0.00440812	0.000577052	0	0	0.00137181	0	0.000134195	0.000588283	0.00113397	5.11e-05
ANIsp_108_s:Butrycicoccus_faecihominis	0.000924656	0.000278767	0.000231061	0	0	0.00161719	0.000129369	0.000669037	5.57e-05	0	8.79e-05	0.000112228	0.000287498	0.000296121	0.000823903	5.76e-05	0.000159851	0	6.93e-05	5.98e-05	8.01e-05	0.000326158	0.000251002	2.59e-05	0.000220579	0.000278025	0	0.000338748	0.000247934	0.000124341	9.83e-05	0.000419404	0.0002261	0.000537246	0.000190376	0.000662588	0.0001327	0.00799244	0.00111015	0.000708736	0.000202748	0.00239824	0.000432542	0.000304846	0.000272263	0.000134195	8.11e-05	0.00121497	0.000638537
ANIsp_109_g:Collinsella	3.19e-05	0.000836302	0.000132035	1.35e-05	0	0.000548953	0.000310487	0	0.00061295	0	0	0	0	0	0.000363487	3.45e-05	2.66e-05	0.00216691	0.000415973	0.000334936	0	0	0.000718145	2.59e-05	0.000129752	0.00022242	0.00151217	0.000646701	9.64e-05	0.000259495	0.000114715	0.000399433	0.0010773	0.000705136	0.000880491	0.00134726	1.21e-05	0.000518065	0.000684338	2.68e-06	0.000499072	3.4e-05	0.00294369	0.000281396	0.00204197	0.00055595	0.00121714	0.0020452	0.00472517
ANIsp_110_s:Lactococcus_lactis	0.040111	0.0149915	2.2e-05	0	0	0.00520764	0.0120314	1.24e-05	0	0	0	0	0.000205356	0.000213865	0.00019386	0	0.00269082	1.55e-05	0	1.2e-05	4.93e-05	0	0	0	1.3e-05	0	0	0	1.38e-05	0	6.56e-05	0	1.33e-05	4.2e-05	0	0.000110431	0	0	0	0	0	0	0	0	0	0	2.03e-05	2.02e-05	0
ANIsp_111_g:Collinsella	0.000637694	0.0104693	2.2e-05	0.000189253	0	0.000964377	0.000750343	0.00315934	0.000668673	0	0.000571052	0	0.000164285	0.00490245	0.000508881	2.3e-05	0.000159851	0	0.000207987	0.000143544	0	0	0.000125501	1.3e-05	0.000376281	0.000583852	0.000144546	0.000138579	2.75e-05	0.000270307	0.000344144	7.99e-05	5.32e-05	0.000151101	0.000142782	0.000309208	1.21e-05	7.51e-05	0.000273735	0.000800013	0.00015596	0.00044223	0.000300376	0.000457269	0.000340329	5.75e-05	0.00152142	0.000323992	0.00068962
ANIsp_112_s:Enterococcus_faecalis	9.57e-05	0.000154871	0	0.0189523	0.483429	0.000459934	0.000517478	0.000272571	0.000501505	0.0807542	0.000175708	0.000448911	0.000123213	0.000345474	0.000848135	4.61e-05	0.000559478	0.00622214	0.000138658	0.000753607	0.00171252	0.00228311	6.97e-06	0.000188089	0	2.78e-05	0.000166783	0	0	0	1.64e-05	0	0	8.39e-06	0	0	0	0.000427107	4.56e-05	0	4.68e-05	0	0	0	0	1.92e-05	0	0	0
ANIsp_113_s:Enterobacter_asburiae	0.0415139	0	0.00890136	0.00121663	0.000102291	0.0192875	0.0498331	0.00639302	0.000334336	0.000130039	4.39e-05	0.00255063	0.00234105	0.00449117	0.0161873	0.000161183	0.011456	5.42e-05	0.00201054	0.000143544	0.00042505	0.000407697	0.000418337	0.000168632	0.00163488	0.000834075	0.000122308	0.000554315	0.000275482	6.49e-05	0.00176988	2e-05	6.65e-05	0.000360962	0.000118985	0.00287121	0.00130287	0.0027406	0.00142951	0.00054766	0.00015596	6.8e-05	0	0.000140698	0.000181509	0.000364243	0.000141999	0.00269318	0.00102166
ANIsp_114_g:Collinsella	0	0.000650457	0	0	0	0.000890195	0.025641	0	0.000835841	0	0	0	0	0	0.000751206	0	7.99e-05	0	0.000901276	0.000203354	0	0	0	0	0	0	0.000333567	4.62e-05	0	3.24e-05	0	0	2.66e-05	0.000142706	0.000142782	0.000331294	0	8.7e-05	0.00012166	0	1.56e-05	3.4e-05	0.000252316	3.52e-05	2.27e-05	3.83e-05	4.06e-05	0.000101247	0.000255415
ANIsp_115_o:Clostridiales	6.38e-05	0.000154871	1.1e-05	0	0	1.48e-05	0.0617351	0.000136285	0.000278614	0	0	0	8.21e-05	0	4.85e-05	0	7.99e-05	0	0	0	0	0	0	0	2.6e-05	0.00022242	0	0	0	5.41e-06	0	2e-05	1.33e-05	0	0	2.21e-05	0	3.95e-06	0	0	0	3.4e-05	1.2e-05	2.34e-05	4.54e-05	0.000191707	0	2.02e-05	2.55e-05
ANIsp_116_f:Eubacteriaceae	9.57e-05	0.00161065	0	0	0	0	0	0.0194764	0.00874847	0	0	0	0	0	0	0	0	0	0	2.39e-05	0	0	0	0	0	0	0	0.000230965	4.13e-05	0	0	0.000179745	0.0001729	0	0.0008091	0.000110431	0	3.95e-06	6.08e-05	0	0	0.000119062	2.4e-05	0	6.81e-05	0	0.000709997	0.000222744	7.66e-05
ANIsp_117_s:Eggerthella_lenta	0.0012435	0.000247793	0.000275073	0.00063535	0.00214812	0.000222549	0.000983208	0.000854881	0.000278614	0.150585	0.00118603	0.000459113	0.00106785	0	0.00130855	0.000506574	0.000106567	0	0.000138658	0.000490442	0.00107186	0.000122309	0.000118529	0	1.3e-05	0.000917482	5.56e-05	0	0.000123967	1.08e-05	0.000196654	9.99e-05	5.32e-05	6.72e-05	4.76e-05	2.21e-05	0.000120636	1.98e-05	9.12e-05	0	0.00184033	0.000884459	1.2e-05	7.03e-05	0.000136132	0.00122692	2.03e-05	8.1e-05	0.000715161
ANIsp_118_o:Clostridiales	0.000191308	0.00105312	0	0	0	0.00241836	0.0104272	9.91e-05	0.000278614	0.000260078	0.0417747	0.000193848	0.071587	0	0.00019386	0	0.000426269	0	0.000277316	9.57e-05	6.16e-06	0	0	0	0	0.00011121	0	0	0.00030303	3.78e-05	4.92e-05	0	0	0	0	4.42e-05	0	0	0	2.15e-05	4.68e-05	5.1e-05	0	0	0	5.75e-05	0	0	0
ANIsp_119_c:Gammaproteobacteria	0.00398559	0.00486294	0.000121032	4.06e-05	0	0.00351627	0.00212166	0.00683905	0.0131506	0.000260078	0.00149352	3.06e-05	0.0350747	0	0.0490222	0.000748348	0.000239776	1.55e-05	0.00610094	0.00342113	6.16e-06	0.000203849	0.000292836	0	0.0028805	0.00433719	0	0.000107784	0.00444904	3.78e-05	0.000163878	0.000479319	1.33e-05	0.000982153	0	0.000331294	0.000554926	0.000162142	0	0.000969143	0.0038834	0.00319766	0.000600752	0.000128973	0.000340329	0.0113682	0	0	0.000766244
ANIsp_120_o:Clostridiales	0	0	0	0	0	0	0	4.96e-05	0	0.000130039	0	0	0	0	0.107568	0	0	0	0	0	0	0	0	0	0	0	0	0	0	0.00014056	0	0	0	0	0	8.83e-05	0	0	0	0	0	5.1e-05	0	0	0	0	0	8.1e-05	0.000612996
ANIsp_121_s:Collinsella_aerofaciens	0	0.000619483	0	0	0	0.000623136	0.000827965	0	0.000947286	0.00104031	0	0	0	0	0.00714857	0	7.99e-05	0	0.000554631	0.00011962	0	0	0	0	0	0	0.000222378	1.54e-05	2.75e-05	3.78e-05	1.64e-05	0	2.66e-05	7.56e-05	9.52e-05	0.000265035	0	3.56e-05	0.000212905	0	9.36e-05	5.1e-05	0.000276346	2.34e-05	2.27e-05	1.92e-05	6.09e-05	0	0.000280956
ANIsp_122_s:Erysipelatoclostridium_ramosum	0.00296528	0.00322131	0.000517137	0	0	0.000623136	0.00175943	0.00116462	0.00133734	0	0.00241599	0	0.00176606	0	0	0.00340786	0.00783269	5.42e-05	0	0.00124405	0.00104722	0	3.49e-05	0.000214033	0.00114182	0.00022242	0.00147881	0	0.000344353	0	0	0	0	0	0	0	8.44e-05	0.000102822	0	0	0.000795396	0.00110557	1.2e-05	1.17e-05	0	0.000249219	6.09e-05	0	0
ANIsp_123_g:Monoglobus	0.000127539	0	0	0	0	8.9e-05	0	0	0	0	0.000439271	0	0.000246427	0	0	0	2.66e-05	7.74e-06	0	0	0.000289527	0	0	0	0	0	0.00020014	0	0	0	1.64e-05	3.99e-05	0	0	0	0	0	0	1.52e-05	0	1.56e-05	0	0	0	0	3.83e-05	0	2.02e-05	0
ANIsp_124_g:Collinsella	0.00420878	0.00641165	0.00358695	0.00104089	0.0070581	0.00261124	0.00214753	2.48e-05	0.000557227	0.00338101	0.000483198	2.04e-05	0.000492854	0.00702464	0.000533114	0.0219323	0.000106567	0	0.00103993	0.0321898	0.0233284	0	0	0	0	2.78e-05	0.00050035	3.08e-05	9.64e-05	8.65e-05	0	2e-05	1.33e-05	0.000125917	0.000214174	0.000441725	0	0.000217508	0.00024332	0	0.00361827	3.4e-05	0.000408511	0.000164148	2.27e-05	0.000115024	0.000243427	0.000222744	0.00017879
ANIsp_125_s:[Ruminococcus]_torques	0.00235947	0.000185845	2.2e-05	0.000675904	0	0.000237385	0.00243215	0.00028496	0.000501505	0.000130039	0	0.000112228	0.000985707	0	0.000145395	0.000472035	0.000133209	3.1e-05	0.00152524	0	7.39e-05	0	5.58e-05	0.000188089	0.000441157	8.34e-05	5.56e-05	0	0.000647383	8.11e-05	0.000196654	0.00329532	6.65e-05	0.000302201	0	0.000198776	0.00030159	0.000276829	0.000136868	0.000281884	0.000577052	1.7e-05	2.4e-05	0.000175873	0.000408395	0.000249219	0.000243427	4.05e-05	0.000204332
ANIsp_126_s:Blautia_sp_SC05B48	0.0325224	0.000278767	0.000990262	0	0	0.00572692	0.000362234	0.000421246	0.000501505	0	0	0	0.000164285	0	0.00433761	0.00536508	2.66e-05	0	6.93e-05	0	1.23e-05	0	6.97e-06	0	9.08e-05	5.56e-05	0	0.00160136	0.000123967	0.000286525	0.000393307	0.000699007	0.0004522	0.000705136	0.00152301	0.000220863	0	1.98e-05	4.56e-05	0	0.000296324	0.000272141	0.000144181	0	0.000839478	5.75e-05	0.000365141	0.000182245	0.000383122
ANIsp_127_c:Erysipelotrichia	0.00117973	0.00136286	5.5e-05	5.41e-05	0	0.000400588	0.000569226	0.000309739	0.00061295	0	8.79e-05	0	0.000328569	0	0.000290789	0.000287826	0.000213134	2.32e-05	0	0	4.93e-05	0	0	1.3e-05	0.00032438	0	0	3.08e-05	0	8.65e-05	0.00119631	0.000539234	5.32e-05	0.000109128	0.000499738	4.42e-05	2.41e-05	0	0.000471433	0	7.8e-05	0.000221115	0.000216271	0	0.000771412	0.000134195	0.00097371	0.000992224	0.000485288
ANIsp_128_s:[Ruminococcus]_lactaris	0	0.000123897	1.1e-05	0	0	0.000148366	0	0.00123896	0.000222891	0	0	0	0	0	0	0	0	0	0	0	0	0	0	0	0	0	0	4.62e-05	5.51e-05	0	0.000114715	2e-05	1.33e-05	0.0013683	2.38e-05	0	0	0	0.00428852	0	0	0.000102053	2.4e-05	2.34e-05	0.000612592	0	0.000446284	0.00115422	2.55e-05
ANIsp_129_s:Prevotella_corporis	0	6.19e-05	0	0	0	0	7.76e-05	0	0	0	0	0	0	0	0.000557346	0	0	0	0	0	0	0	0	0	0	0	0	1.54e-05	1.38e-05	5.41e-06	0	3.99e-05	1.33e-05	8.39e-06	0	0	0	3.95e-06	6.08e-05	0	0	0	0	0	0	0	0	2.02e-05	0.000229873
ANIsp_130_o:Clostridiales	0.00121162	6.19e-05	0	0	0	1.48e-05	2.59e-05	0.00458414	0.00624095	0	4.39e-05	0	8.21e-05	0	0.00639736	0	0	0	0.000138658	0	0	0	0	0	0	0	8.9e-05	0.000138579	0.000454545	5.41e-06	0.00345783	0.000639092	0.0002394	0.000570824	0.000261768	0.000132518	0	2.77e-05	0.000501848	0	0.000343112	0.00445631	0.000204256	0	0.000521838	0	6.09e-05	0.000303742	0.00201778
ANIsp_131_g:Collinsella	3.19e-05	0.000464612	0	0	0	0.00117209	0.000879712	3.72e-05	0.00105873	0.000130039	4.39e-05	0	0	0	0.00116316	0	2.66e-05	0.00236813	0.00124792	0.000155506	0.000190964	0	0	0	0	0	0.000522588	6.16e-05	9.64e-05	0.000102717	8.19e-05	0	2.66e-05	0.000109128	0.000118985	0.000331294	0	5.93e-05	0.000760375	0	4.68e-05	5.1e-05	0.000300376	2.34e-05	6.81e-05	1.92e-05	0.000202856	0.000141746	0.00051083
ANIsp_132_s:Dorea_longicatena	0	0	0	0	0	0.0006083	0	0	5.57e-05	0	0	0	0	0	0.000654276	0	0	0	0	0	0	0	0	0	0	5.56e-05	0	0.000230965	0.00132231	0.000324368	0.00181905	0.000379461	0.0005187	0.00088142	0.000547332	0.000154604	0	0.000201689	0.000136868	0	0.00023394	0.000170088	0.000360451	0.000949712	0.000249575	0	0.00032457	0.000830228	0.00189007
ANIsp_133_g:Collinsella	3.19e-05	0.000650457	0	0	0	0.000623136	0.000802091	0	0.00105873	0	0	0	0	0	0.000630043	0	7.99e-05	0	0.000277316	0.00029905	0	0	1.39e-05	0	0	0	0.000656015	6.16e-05	1.38e-05	7.03e-05	0	0	1.33e-05	0.000100734	0.000285565	0.000485898	0	8.7e-05	0.000212905	0	6.24e-05	5.1e-05	0.000420526	0.000128973	0	0	0.00032457	0.000161996	0.000357581
ANIsp_134_o:Clostridiales	9.57e-05	3.1e-05	0	0	0	0	0	0	0.000390059	0	0	0	4.11e-05	0	0	0	5.33e-05	0	0	0	0	0	0	0	0	5.56e-05	0	1.54e-05	0.000385675	0.000259495	6.56e-05	7.99e-05	1.33e-05	0.000805869	0	0.000375467	0	0	0.000258528	0	7.8e-05	3.4e-05	0	0	0.000385706	0	0	2.02e-05	0.000102166
ANIsp_135_s:Paraprevotella_clara	0	3.1e-05	0	0	0	0.000118693	0	0	0	0	0	0	0	0	0	0	0	0	0.000207987	0	0	0	0	0	0	0.000194617	0.000211259	0	1.38e-05	6.49e-05	0.000196654	0.000199716	0	5.88e-05	2.38e-05	4.42e-05	1.21e-05	0	4.56e-05	0	1.56e-05	1.7e-05	0	1.17e-05	6.81e-05	0	0	0.000161996	0
ANIsp_136_s:[Eubacterium]_siraeum	0	0	0	0.000148699	0	1.48e-05	0.000724469	1.24e-05	0	0	0	0	4.11e-05	0	0.000533114	0	0	0	0	0	0	8.15e-05	0	0	0.000843389	0	0	7.7e-05	1.38e-05	0.000135153	0.000114715	0	1.33e-05	2.52e-05	0	0.000132518	0	3.95e-06	0	0	9.36e-05	0.000187097	3.6e-05	0	2.27e-05	5.75e-05	0	0	0.0016602
ANIsp_137_c:Clostridia	3.19e-05	0.000588509	6.6e-05	0	0	0	0	0	0	0	4.39e-05	0	0	0	0	0	0	0	0	0	0	0	0	0	0	0	0	0	9.64e-05	1.08e-05	3.28e-05	2e-05	0	8.39e-06	0	0.000132518	0	3.95e-06	0	0	0	1.7e-05	0	1.17e-05	0	0	0	0.000101247	7.66e-05
ANIsp_138_o:Veillonellales	0	0	0	0	0	0.000133529	0.000129369	0	0	0	8.79e-05	0	0	0	0	0	0	0	0	0	0	0	0	0	0	0	0.000578183	0	0	0	0	0.000299575	0	0	0	0	0	3.95e-06	0	0	0.000296324	0	0	0	2.27e-05	0	0	2.02e-05	0
ANIsp_139_o:Clostridiales	9.57e-05	0	3.3e-05	0	0	0	0.000155243	3.72e-05	0	0	0	0	0	0	0	2.3e-05	0	0	0	0	0	0	0	0	0	0	0	9.24e-05	4.13e-05	1.08e-05	9.83e-05	0.000139801	2.66e-05	3.36e-05	0.000666318	6.63e-05	0	0	0	0	0	5.1e-05	6.01e-05	0	6.81e-05	0	0.000202856	0.000222744	7.66e-05
ANIsp_140_g:Prevotella	0	0	0	0	0	0	0	0	0	0	0	0	0	0	0	0	0	0	0	0	0	0	0	0	1.3e-05	0	0	0.000107784	0	2.16e-05	0	0	0	0	0	6.63e-05	0	0	0	0	0	0	2.4e-05	0	0	0	0	0	0
ANIsp_141_g:Eubacterium	0.00267832	6.19e-05	2.2e-05	0	0	1.48e-05	0.000413982	0.000136285	0	0	0	0	4.11e-05	0	4.85e-05	0	0	0	0.000207987	0	0	0.000489237	0.000209169	0	0	2.78e-05	0	0.000554315	0	0.000210839	0.00157323	0.000858781	2.66e-05	0.000209862	0.00176098	2.21e-05	4.83e-05	0	0.00030415	2.68e-06	0	0.00207508	0.00100926	0.000140698	0.000635281	0	0.000547712	4.05e-05	0.000332039
ANIsp_142_f:Lachnospiraceae	3.19e-05	0.000123897	0	4.06e-05	0	4.45e-05	0	8.67e-05	0.000111445	0	0.000263562	0	0	0.000131609	2.42e-05	0	0.000346343	0	6.93e-05	0	6.16e-06	0	8.37e-05	0	1.3e-05	2.78e-05	0	0.000184772	0.000385675	8.11e-05	0.000606349	0.00023966	0	0.000293807	4.76e-05	0.000132518	6.03e-05	1.98e-05	1.52e-05	0	0	0	0.000780978	9.38e-05	0.000340329	0.000460096	0.000162285	0.000283493	7.66e-05
ANIsp_143_f:Erysipelotrichaceae	0.000191308	9.29e-05	0.000121032	2.7e-05	0	0	0.000206991	7.43e-05	0	0	8.79e-05	0	0.000123213	0	4.85e-05	0.00011513	0.00029306	0	0	4.78e-05	6.16e-06	0	6.97e-06	1.3e-05	3.89e-05	2.78e-05	1.11e-05	0	1.38e-05	5.41e-06	0.00132741	9.99e-05	0	2.52e-05	0.00178478	0	2.41e-05	1.58e-05	6.08e-05	0	4.68e-05	0.000204106	2.4e-05	0	4.54e-05	5.75e-05	0.000202856	0.000647983	0.000127707
ANIsp_144_p:Proteobacteria	0	0	0	0	0	0	0	0	0	0	0	0	0	0	0	0	0	0	0	0	0	0	0	0	0	0	0	1.54e-05	0	0	0	0	0	0	0	0	0	0	0	0	0	0	0	0	6.81e-05	0	0	0	0.000102166
ANIsp_145_c:Elusimicrobia	0	0	0	0	0	0	0	0	0	0	0	0	0	0	0	0	0	0	0	0	0	0	0	0	0	0	0	0.00078528	0	0	0	0	0	0	0	0	0	0	0	0	0	0	0	0	0	0	0	0	0
ANIsp_146_f:Lachnospiraceae	0	0	3.3e-05	0	0	0	0	1.24e-05	0	0	4.39e-05	0	8.21e-05	0	2.42e-05	0	0	0	0	1.2e-05	0	0.000122309	0	0	3.89e-05	0	0	0.000677496	4.13e-05	0.000135153	0.000131102	0.000499291	0.0001064	0.000117523	0.00102327	0.000927623	0	7.91e-06	0.000106453	0	0	5.1e-05	3.6e-05	0	0.000635281	5.75e-05	0.000182571	0.000141746	0.000332039
ANIsp_147_s:Bacteroides_coprocola	0	0	0	0	0	0.000178039	0	0	5.57e-05	0	0	0	0	0	0	0	2.66e-05	0	0	0	0	0	0	0	0	2.78e-05	0	1.54e-05	0	1.08e-05	0	0	0	9.23e-05	0	0	6.03e-05	0	0	0	0	0	0	0	0	0	0	4.05e-05	0
ANIsp_148_o:Clostridiales	0	0	0	0	0	0	0	0	0	0	0	0	0	0	0	0	0	0	0	0	0	0	0	0	0	0	0	6.16e-05	0	5.41e-06	0	0.000259631	0	8.39e-06	0	2.21e-05	0	0	1.52e-05	0	0	0	0	0	0	0	0	2.02e-05	2.55e-05
ANIsp_149_o:Bacteroidales	0	0	0	0	0	0	0	0	0	0	0	0	0	0	0	0	0	0	0	0	0	0	0	0	0	0.00011121	0	3.08e-05	0	0.000178402	0	0	0	8.39e-06	0	2.21e-05	0	0	0	0	0	0	0	3.52e-05	4.54e-05	0	2.03e-05	2.02e-05	0.000102166
ANIsp_150_c:Bacilli	0	0	0	0	0	0	0	0	0	0	0	0	0	0	0	0	0	0	0	0	0	0	0	0	0	0	0	0.000477327	0	2.7e-05	0	3.99e-05	0	2.52e-05	0	0	0	0	0	0	0	1.7e-05	0	0	0	0	0	0	0
ANIsp_151_c:Clostridia	0	0	0	0	0	0	2.59e-05	0	0	0	0	0	0	0	0	0	0	0	0	0	0	0	0	0	0	0	0	0.00235584	0	5.41e-05	0	0	0	0.000310596	0	0.00558783	0	0	1.52e-05	0	0	1.7e-05	0	0	0.000136132	0	0	0	5.11e-05
ANIsp_152_c:Bacteroidia	0	3.1e-05	0	0	0	0	0	0	0	0	0	0	0	0	2.42e-05	0	0	0	6.93e-05	0	0	0	0	0	0	0.000139012	3.34e-05	0.00212488	0	0.000221652	0	0	5.32e-05	0.000218256	0	0.000198776	0	0	1.52e-05	0	0	0	0.000180226	7.03e-05	0.000113443	0	0	0	0.000127707
ANIsp_153_p:Proteobacteria	0	0	0	0	0	0	0	0	0	0	0	0	0	0	0	0	0	0	0	0	0	0	0	0	0	0	0	0	0	0	0	0	0	3.36e-05	0	0	0	0	1.52e-05	0	0	0	0	0	2.27e-05	0	0	0	2.55e-05
ANIsp_154_c:Bacteroidia	0	0	0	0	0	0	0	0	0	0	0	0	0	0	0	0	0	0	0	0	0	0	0	0	0	0	0	0	0	0	0	0	0	0	0	0	0	0	0	0	0	0	0	0	0	0	0	0	0
ANIsp_155_c:Clostridia	0	3.1e-05	0	0	0	0	0	0	5.57e-05	0	0	0	0	0	0	0	0	0	0	0	0	0	0	0	0	0	0	0.000970052	1.38e-05	0	0	0	0	0.000218256	2.38e-05	0	0	0	0	0	0	0	0	0	0	1.92e-05	0	0	5.11e-05
ANIsp_156_g:Sutterella	0	0	0	0	0	0	2.59e-05	0	0	0	0	0	0	0	0.000339254	0	0	0	0	0	0	0	0	0	0	2.78e-05	0	0	6.89e-05	0.00190837	0.000852166	5.99e-05	0.0001995	0	4.76e-05	0	0	0	0	0	4.68e-05	0	0	0.000879363	0.000249575	0	0	4.05e-05	0
ANIsp_157_s:Sarcina_sp._JB2	0	3.1e-05	0	0	0	0	0	0	0	0	0	0	0	0	2.42e-05	0	0	3.1e-05	0	0	1.23e-05	0	0	1.95e-05	0.000246529	0.00011121	0	0.000138579	0	0	1.64e-05	0.00113838	2.66e-05	5.04e-05	0.000166579	0.00136935	0.000253336	0.000601114	0	0	0.000109172	0	0	0	0	0	0	0.00488012	0
ANIsp_158_g:Faecalibacterium	0	3.1e-05	2.2e-05	0	0	0.00056379	0	0	0	0	0	0	0	0	0	8.06e-05	0	0	6.93e-05	0	0	0	0	0	1.3e-05	0	0	0.00026176	0.000206612	0.000502771	0.0809393	0.000798866	0.0009576	0.00056243	0.000737709	0.000463812	3.62e-05	3.95e-06	0.000517055	0	0.000249536	0.000153079	0.000600752	1.17e-05	0.00208735	0	0.000811425	0.00107322	0.000357581
ANIsp_159_g:Eubacterium	0.000669579	0	1.1e-05	0	0	0	0.000155243	3.72e-05	0.000167168	0	0	0	0	0	0	0	0	0	0	0	0	0	0	0	1.3e-05	0.00022242	0	0.000369543	0	8.65e-05	0.018256	0.00035949	0	0.000285412	0.00118985	4.42e-05	0.000144763	3.95e-06	0.000197698	8.05e-06	0.000358708	0.00132669	0.000540677	0	0.00015882	0.000115024	0.00032457	0	0.000229873
ANIsp_160_o:Burkholderiales	3.19e-05	0	0	0	0.000511457	0.000103856	5.17e-05	0	0.000278614	0	0	0	0	0	0.000436184	0	0	0.00153232	0	0	8.01e-05	0.000530007	0.00116437	0	0	0.00033363	0	1.54e-05	0.00632231	0.000135153	0.00139296	0.00321543	0.0001596	0.000277018	0.000333159	0.000905537	0.003414	1.58e-05	0.00585489	0	0.000265132	0.00180294	0.000192241	0.000504168	0.00104368	0.000709315	0	0.000263243	2.55e-05
ANIsp_161_s:Butyricimonas_faecalis	0	0.000123897	1.1e-05	5.41e-05	0	0	0	2.48e-05	0.000668673	0	4.39e-05	0	0	3.29e-05	0	0	7.99e-05	1.55e-05	0.00194121	0	0	0.00358774	0	0	0.000648761	0.000417037	1.11e-05	0	0	5.41e-06	0.000491634	0.00145793	3.99e-05	5.04e-05	2.38e-05	8.83e-05	0.000506671	7.91e-06	0.00211384	0	7.8e-05	0.000493256	6.01e-05	0.000328296	0.000363018	0.000153365	0.000101428	0.000101247	0.000204332
ANIsp_162_f:Ruminococcaceae	0	0	3.3e-05	0	0	0.000385751	0	0	5.57e-05	0	0	0	0	0	0	6.91e-05	0	0	0	0	0	0	0	0	1.3e-05	2.78e-05	0	0.000153976	5.51e-05	0.000794702	0.000344144	0.000459348	0.0021546	0.000612797	0.00221313	0.000441725	1.21e-05	0	0.00066913	0	3.12e-05	0	0.000973218	0	0.00301758	0	0.00103457	0.00224769	0.000153249
ANIsp_163_g:Holdemanella	0	0.00142481	0	5.41e-05	0.000102291	2.97e-05	2.59e-05	0	0	0	0	0	0	0	0.000145395	1.15e-05	0	0	0	0	0	0	8.37e-05	0.000661556	5.19e-05	0.000305827	0.000878393	0.000461929	5.51e-05	0.00040546	3.28e-05	0.00023966	0.0003458	0.000310596	0.00185617	0.00231906	0.000120636	3.95e-06	6.08e-05	0	9.36e-05	0.000357185	0.000877098	7.03e-05	0.000294952	0.000230048	8.11e-05	0.000688482	0.00171128
ANIsp_164_g:Collinsella	0	0.000278767	0	0	0	0.000118693	0.000181117	0	0.000222891	0	0	0	0	0	0.000242324	0	0	0	0.000277316	2.39e-05	0	0	0	0	0	0	0.000478112	9.24e-05	5.51e-05	9.19e-05	3.28e-05	0	0.0001463	5.04e-05	0.000190376	0.000485898	0	0.000185871	0.000577885	0	0.000109172	1.7e-05	0.0154033	0.000175873	2.27e-05	9.59e-05	0.000121714	4.05e-05	0.00112382
ANIsp_165_g:Akkermansia	0	0	0	0	0	0	0	0	0	0	0	0	0	0	0	0	0	0	0	0	0	0	0	0	0	0	0	0	1.38e-05	0	0	0	0	0	0	0	0	0	0	0	0	6.8e-05	0	0	0	0	0	0	0
ANIsp_166_g:Collinsella	0.000127539	0.000216819	0	0	0	0.000311568	0.000620973	0	0.000947286	0.000130039	0	0	0	0	7.27e-05	0	2.66e-05	0	0.000346644	0.00035886	0	0	6.97e-06	0	0	0	0.000733847	0.000107784	2.75e-05	0.000118935	0	2e-05	3.99e-05	0.000142706	0.000142782	0.00101597	0	0.000102822	0.000258528	0	3.12e-05	0	0.000961203	0.000633141	0	0	0.000365141	0.000242994	0.000459747
ANIsp_167_s:Klebsiella_quasipneumoniae	0.00516532	0.000185845	0.00422512	0.00250084	0.00296645	0.0101631	0.00212166	0.0082019	0.00156024	0.00104031	0	0.00329541	0.00271069	0.00644885	0.00465263	0.000437496	0.00610097	0.0118871	0.00124792	0.000681834	0.000776178	0.00138617	0.00073209	0.000629127	0.0117426	0.00044484	0.00291315	0.00408038	0.000702479	5.95e-05	0.00557185	7.99e-05	0.0001596	3.36e-05	0.000142782	0.0208936	0.00123049	0.00696817	0.00200739	0.000346314	0.000514668	0.000408212	0	0.000105524	0.000748724	0.00379579	0.000385427	0.0331484	0.00214548
ANIsp_168_g:Waltera	0	0	0	0	0	0	2.59e-05	0	5.57e-05	0	0	0	0	0	0	0	0	0	0	0	6.16e-06	0	0	0	1.3e-05	0	0	0.00471168	0	0.000497365	8.19e-05	0.000679036	2.66e-05	0.000360962	0.00166579	0.000198776	0	0	1.52e-05	0	0	0.000153079	0.00154994	0	6.81e-05	0	4.06e-05	2.02e-05	0
ANIsp_169_o:Burkholderiales	0	0	0	0	0	0	7.76e-05	0	0	0	0	0	0	0	0.000339254	0	0	0	0	0	0	0	0.000125501	0	0	0.000973087	1.11e-05	0	0	0.000297337	0	0.00349504	0	0.000402935	0.000118985	0	0	3.95e-06	0	0	3.12e-05	0.000102053	0.000336421	5.86e-05	0.000113443	0	0.000466569	0.000546736	0
ANIsp_170_s:Lactobacillus_gasseri	0	3.1e-05	0	1.35e-05	0	0	0	0	0	0	0	0.000142835	0	0.00610338	0	0	0	0	0	0	1.85e-05	0.00843933	2.09e-05	0.000304835	0	0	0	0	0	0	0	0	0	0	0	0	0	1.58e-05	0	0.000421483	9.36e-05	0	0	0	0	5.75e-05	0.000121714	2.02e-05	0
ANIsp_171_s:Lactobacillus_salivarius	0	6.19e-05	0	0	0	0	0	0	0	0.000130039	0	1.02e-05	0	0.000460632	0	0	0	0	0	0	0	0.00179387	0	0.000706957	0	0	0	0	0	0	0	0	0	0	0	0	0	0	0	0	0	0	0	0	0	0.000134195	0	2.02e-05	0
ANIsp_172_o:Campylobacterales	0	0	0	0	0	0	0	0	0	0	0	0	0	0	0	0	0	0	0	0	0	0	0	0	2.6e-05	0.002252	0	7.7e-05	0	0.000102717	9.83e-05	7.99e-05	0.0004256	4.2e-05	0.000713912	0	8.44e-05	0	0.000152075	1.88e-05	9.36e-05	1.7e-05	7.21e-05	0.000304846	0.00108905	9.59e-05	4.06e-05	0.000323992	0.000357581
ANIsp_173_o:Coriobacteriales	9.57e-05	0	0	1.35e-05	0	0	0	1.24e-05	0	0.000260078	0	0	0	0	4.85e-05	0	0	0	0	0	0	0	3.49e-05	0	0	0	2.22e-05	1.54e-05	0	1.08e-05	4.92e-05	0.000539234	1.33e-05	5.04e-05	0	0	0	3.95e-06	0.000927658	0	1.56e-05	1.7e-05	0	7.03e-05	2.27e-05	0.000134195	0	2.02e-05	2.55e-05
ANIsp_174_s:Parasutterella_excrementihominis	0	6.19e-05	0.000308082	0.000175735	0	0.000326405	5.17e-05	0.00104072	0.00117018	0	0	0.000102025	0.00102678	3.29e-05	9.69e-05	0.000495061	0.00170507	0.000208952	0	0.000287088	0.00086858	0.000244618	1.39e-05	2.59e-05	0.00777216	8.34e-05	0.000122308	0.000123181	0.000110193	5.41e-06	0.000376919	0.000419404	0	0.000159495	0	0.000287121	7.24e-05	0.000237282	0	1.88e-05	0.00112291	0.0013437	3.6e-05	0.00038692	2.27e-05	0.000364243	0.000121714	0.00038474	2.55e-05
ANIsp_175_c:Clostridia	0	0	0	0	0	0	0	0	0	0	0	0	0	0	0	0	0	0	0	0	0	0	0	0	0	0	0	0	0	0	0	0	0	0	0	0	0	0	0	0	0	0	0	0	0	0	0	0	5.11e-05
ANIsp_176_s:Megasphaera_elsdenii	0	0	0	0	0	0	2.59e-05	0	0.0105873	0	8.79e-05	0	0	0	0	0	0	0	0.000138658	0	0	0	6.97e-06	0.000136203	0	0	4.45e-05	0	6.89e-05	2.7e-05	0	0	9.31e-05	0	2.38e-05	2.21e-05	0.000144763	0	4.56e-05	0	3.12e-05	0	0	0.000152423	0	0	4.06e-05	0	0
ANIsp_177_o:Clostridiales	3.19e-05	6.19e-05	0.000286076	0	0	2.97e-05	0.000181117	6.19e-05	0	0	8.79e-05	0	0.000205356	0	0.00680931	3.45e-05	0.000106567	1.55e-05	0.00138658	3.59e-05	0	0	0	0	0.000129752	0.000278025	0	3.08e-05	0.000922865	7.57e-05	0.00324479	0.000219688	0.0004522	3.36e-05	0.000547332	0.000507984	6.03e-05	0.000533884	0.000638715	0	0.000608244	0.00122464	3.6e-05	0.00110213	0.000453772	9.59e-05	0.000263713	0.00145796	0.00160911
ANIsp_178_o:Clostridiales	0.0113191	0	1.1e-05	0	0	1.48e-05	5.17e-05	0.000495583	0	0	0.00030749	0	0.00205356	0	0.000218092	9.21e-05	0	0	0	4.78e-05	3.7e-05	0	6.97e-06	1.3e-05	0.00102504	0	0	4.62e-05	0.000289256	1.62e-05	0.00430999	0.000139801	0	0.00142706	0	0.000154604	0	0	1.52e-05	0	0	0.000272141	0	0	0	0	0.000933139	0.000182245	0.000153249
ANIsp_179_o:Clostridiales	0.000478271	0.00421248	5.5e-05	1.35e-05	0	0.00051928	0.000258739	0.000532752	0.000222891	0	4.39e-05	3.06e-05	0.00106785	0.000131609	0.000533114	0.00014967	0.000932463	0	0.00062396	1.2e-05	1.23e-05	0.000366928	0.000118529	6.49e-06	0.000207603	0.000500445	0.000289091	4.62e-05	0.000454545	0.000664955	0.00283509	0.000419404	6.65e-05	0.000218256	0.000261768	0.000287121	0.000699689	0.000308466	0.000623508	0.000703367	0.000436688	0.000697362	0.000576722	0.000633141	0.000113443	0.000306731	0.000365141	0.00127572	0.000255415
ANIsp_180_c:Clostridia	0.00200874	0.000836302	0.000110029	0	0	0	0.000258739	1.24e-05	0	0	0	0	0	0	0.000363487	0.00014967	0	0	0	0	0	0.000407697	0.00015339	0	0	0.00011121	0	9.24e-05	0	7.03e-05	0.00337589	0.00135807	0.000133	0.000176284	0.00040455	0.000750933	0	0	4.56e-05	0	0	0.000408212	0.00146583	0	0.00117981	0	0.000182571	0.000546736	2.55e-05
ANIsp_181_s:Phascolarctobacterium_faecium	0.000159424	0.000340716	0	0.000243325	0.000306874	1.48e-05	0	1.24e-05	0.000111445	0	4.39e-05	0	0	0.00103642	0	0	5.33e-05	0	0	1.2e-05	0	4.08e-05	2.09e-05	0.000317806	0.000116777	0	0.000111189	4.62e-05	0	1.62e-05	3.28e-05	0.0208504	2.66e-05	0.000486879	0	6.63e-05	1.21e-05	0.000268919	0	0	0	0.00588505	0	3.52e-05	0	0	0.001136	6.07e-05	7.66e-05
ANIsp_182_o:Veillonellales	9.57e-05	0	0	0.00108145	0	1.48e-05	0.00380346	0.000966387	0.000111445	0	0	2.04e-05	0	0.000345474	0.000460416	0	2.66e-05	0	6.93e-05	0	0	0.00228311	1.39e-05	0	0.00029843	0	0.000355805	3.08e-05	0	0.000189215	0	0	0	0	0	0	6.03e-05	2.77e-05	0	0.000488598	7.8e-05	0.000136071	1.2e-05	0.000562792	0	0	0.000689711	2.02e-05	0
ANIsp_183_o:Lactobacillales	0	0.000123897	0	4.06e-05	0	0	0.000103496	0.00336996	0	0	0	0	8.21e-05	3.29e-05	7.27e-05	1.15e-05	0.000213134	0	0	0	0	0	0.00293533	5.84e-05	1.3e-05	0	1.11e-05	0.000739087	1.38e-05	0.000367617	4.92e-05	0.000259631	0.0002394	0.00260229	0.000118985	8.83e-05	0.000361908	0.00213158	3.04e-05	1.34e-05	0.00152841	0	0.00237898	0.00753907	0	0	0.00180542	8.1e-05	0
ANIsp_184_g:Atopobium	3.19e-05	0	2.2e-05	2.7e-05	0	0.000103856	5.17e-05	2.48e-05	0	0	0	0	0	0.000477084	2.42e-05	1.15e-05	0	0	0	1.2e-05	6.16e-06	0	3.49e-05	0.000194575	0.000129752	2.78e-05	0.000155665	0	0.000110193	0.000156778	0	0	1.33e-05	7.56e-05	0	0	0.000108572	0.000597159	1.52e-05	0.000493968	0.00023394	0	0	0.000105524	0	5.75e-05	0.000101428	0	0.000102166
ANIsp_185_s:Odoribacter_splanchnicus	0	0	0	0	0	0	2.59e-05	0	0	0	0	0	0	0	0	0	5.33e-05	0	0	0.00011962	0	0	0	0	0	0.00055605	0.000967344	0	0.00480716	4.87e-05	0.000360532	0.00367478	0	0.000495274	4.76e-05	0.000485898	6.03e-05	3.95e-06	0	0	0	0	0	0	0.00372093	0.000172536	2.03e-05	4.05e-05	0
ANIsp_186_o:Clostridiales	0	0	0	0	0	0	0	0	5.57e-05	0	4.39e-05	0	0	0	0	0	0	0	0	0	0	0	0	0	0	0.000166815	0	0.00026176	0.000137741	0.000459522	0.000229429	3.99e-05	0	0.00195591	0	0.000485898	0	0	0	0	0	0	0	0	0.00015882	0	0	0	0.000127707
ANIsp_187_s:Butyrivibrio_crossotus	0	3.1e-05	1.1e-05	0	0	0	0	0	0.000222891	0	0	0	0	0	0	0	2.66e-05	0	0	0	0	0	0	0	0	0	0	0	0	0.000264901	0	0.00135807	0	0	0	0.00178899	0	0	0	0	0	0	0	0	0	0	0	0.000283493	5.11e-05
ANIsp_188_s:Alistipes_finegoldii	0	0.000340716	0	0	0	0	0	0	5.57e-05	0	0	0	0	0	0	0	0	0	6.93e-05	0	0	0	0	0	0	0.00305827	0	0	0.00261708	0	0	0.000738951	5.32e-05	0.000218256	0	0.000640502	0	0	1.52e-05	0	0	0	0	0	0.00081679	0.00375745	0	0	0.00367797
[truncated: 164 more columns]

## Sheet: Table S6
Table S6. Genome equivalents of ARGs and VFs for each metagenome
Sample ID	age_group	Region	diaminopyrimidine	antibacterial_free_fatty_acids	oxazolidinone	polymyxin	rifamycin	bicyclomycin	bacitracin	peptide	aminoglycoside:aminocoumarin	phenicol	aminoglycoside	glycopeptide	aminocoumarin	fusaric-acid	sulfonamide	tetracenomycin_C	triclosan	beta-lactam	mupirocin	fosmidomycin	polyamine:peptide	fluoroquinolone	fosfomycin	fusidic-acid	multidrug	nitroimidazole	unclassified	nucleoside	MLS	tetracycline	pleuromutilin	TotalARGs	TotalVFs
B105	A	ATL	0.0561178	0.000330294	0.0270871	0.0378085	0.000186011	0	0.320488	0.297932	0.0571731	0.0349142	0.233244	0.433804	0	0	0	0	0	0.335513	0.0759016	0.0591614	0	0.152315	0.0250167	0	2.40569	0.0725356	0.33595	0	0.797935	0.356447	0.040751	6.1563	10.8337
B136	B	ATL	0.0295788	0	0.0449073	0.0067391	0	0	0.29357	0.18123	0.00272828	0.0427944	0.0702314	0.466474	0	0	0.000552984	0	0	0.121947	0.0808652	0.0345555	0	0.0358891	0	0	0.859538	0.0184826	0.0941883	0	0.495634	0.46143	0.0605679	3.4019	7.29034
B138	B	ATL	0.0854636	0.00229042	0.0304775	0.231822	0.00437972	0.000530427	0.281138	0.762813	0.260367	0.0346718	0.560911	0.126138	0	0	0	0	0.00308398	0.747913	0.0273953	0.339143	0	0.629197	0.183978	0	7.26731	0.169376	1.29086	0.00630218	0.88897	0.503729	0.034196	14.4724	27.3307
B144	A	ATL	0.0330065	0	0.0211941	0.00715232	0.0109255	0	0.365952	0.205878	0.0128135	0.0160881	0.0760535	0.505504	0	0	0.00176767	0	0.00357657	0.186457	0.0631935	0.0104202	0	0.0601281	0	0	1.27231	0.0399628	0.188874	0	0.481751	0.156868	0.0627792	3.78265	8.00655
B151	B	ATL	0.0380067	0	0.0378293	0.00982529	0.000203015	0	0.215936	0.124457	0.00364778	0.0929054	0.0890405	0.514532	0	0	0.00105958	0	0	0.347701	0.0630427	0.0497078	0	0.0576857	0.00126243	0	1.04102	0.021407	0.141683	0.000709	0.536093	0.667234	0.0640685	4.11906	7.75937
B165	B	ATL	0.0422094	0	0.0248875	0.00281014	0	0	0.446872	0.0955953	0.00498464	0.0250283	0.0301306	0.562421	0	0	0.0019554	0	0	0.0354507	0.0854968	0.0294988	0	0.037047	0.00211537	0	1.11846	0.0298967	0.0936885	0	0.356594	0.459911	0.0609386	3.54599	7.2476
B189	A	ATL	0.334277	0	0.0252491	0.11524	0.00212334	0	0.410255	0.792223	0.227977	0.0221797	0.78771	0.41419	0	0	0.135605	0	0.00087573	0.820361	0.0742205	0.228617	0	0.540822	0.0214559	0	7.57517	0.17403	1.24789	0.0392223	0.923381	0.636322	0.0492884	15.5987	34.6617
B204	A	ATL	0.067831	0	0.0287215	0.150468	0.0166149	0	0.287212	0.816942	0.229112	0.00536063	0.488865	0.195219	0	0	0	0	0.00369534	0.894933	0.0264582	0.245071	0	0.494134	0.015578	0	8.43724	0.159427	1.4216	0	0.715745	0.524004	0.0391641	15.2634	29.7986
B208	A	ATL	0.165593	0	0.0132781	0.0212462	0.00419414	0	0.192585	0.128538	0.0274339	0.01708	0.0504828	0.172399	0	0.00910861	0.00236993	0	0.00383611	0.110315	0.0251794	0.0181872	0	0.0620839	0.00853232	0	2.5373	0.016185	0.256436	0	1.74318	0.450414	0.0264301	6.06239	10.3444
B209	A	ATL	0.0224363	0	0.0443987	0.0865492	0.00550087	0.000280544	0.296777	0.390968	0.101901	0.00949501	0.266048	0.22531	0.000163054	0	0	0	0.00181779	0.328074	0.0683259	0.101232	0	0.293482	0.0569048	0	3.63359	0.0818402	0.579655	0.00238089	0.486995	0.281444	0.0438271	7.4094	15.7981
B210	A	ATL	0.0463051	0	0.0334287	0.019623	0.00145412	0	0.247011	0.138913	0.0219796	0.0284878	0.147352	0.408796	0	0	0.0174926	0	0.000484446	0.0801627	0.064691	0.0331028	0	0.0789402	0.00833399	0.000479309	1.52864	0.0217159	0.183398	0.0018173	0.601614	0.277058	0.0572391	4.04852	8.0663
B266	A	ATL	0.0462947	0.00104041	0.0384296	0.113066	0.00473083	0.00138188	0.345148	0.589009	0.123102	0.0343371	0.344559	0.374496	0	0	0	0	0.0053667	0.378566	0.0723078	0.163963	0	0.357217	0.118616	0	4.80444	0.119652	0.759243	0.00172427	0.829181	0.561184	0.0709839	10.258	19.248
B555	A	ATL	0.0458736	0.000504075	0.0498798	0.0115752	0.00108443	0	0.173542	0.232045	0.0049565	0.0764092	0.0467578	0.279387	0	0	0	0	0	0.345687	0.0530767	0.0864293	0	0.0685952	0.00188405	0	0.881827	0.0312701	0.104459	0	0.546187	0.872606	0.0634348	3.97747	7.85303
B579	A	ATL	0.0578194	0	0.0103778	0.00447972	0	0	0.117586	0.127143	0.0048371	0	0.0608671	0.134775	0	0	0.00503016	0	0	0.0390704	0.0164334	0.00641235	0	0.0115526	0	0.00211888	1.20112	0.0193075	0.129121	0.0102852	0.23053	0.367158	0.0202407	2.57627	6.67563
B596	A	ATL	0.178021	0	0.0539717	0.00938192	0.000954841	0	0.153287	0.323162	0.00934075	0.0175306	0.0418887	0.183044	0	0	0.0016538	0	0.00169813	0.184835	0.0740042	0.0380424	0	0.0587952	0	0	1.13675	0.0255852	0.13082	0	0.578751	0.660408	0.0567622	3.91869	7.6275
B602	A	ATL	0.08371	0	0.0175289	0.129881	0.0049703	0.000414053	0.263477	0.716433	0.234931	0.0159782	0.476222	0.098794	0	0	0.0272873	0	0	0.783209	0.0140276	0.21993	0	0.43361	0.00208921	0.000818548	7.91671	0.185246	1.25835	0.00271513	0.507984	0.379282	0.0238339	13.7974	34.8962
B604	A	ATL	0.121275	0	0.0493078	0.0382064	0.00984417	0	0.265058	0.182175	0.0532299	0.0268489	0.168721	0.449759	0	0	0	0	0.000246974	0.295587	0.0844172	0.0781255	0	0.122766	0.00669851	0	2.22561	0.0548948	0.340271	0	0.657719	0.675128	0.0556353	5.96152	12.2025
B606	A	ATL	0.068301	0.0002235	0.0108125	0.0521159	0.00244667	0.00081981	0.0816278	0.180175	0.048944	0.0114345	0.125909	0.0794101	0	0	0	0	0.00112121	0.153197	0.0195266	0.0645162	0	0.15829	0.0320885	0	2.44778	0.046861	0.336635	0.00162112	0.297299	0.475834	0.0234983	4.72049	10.3808
B612	B	ATL	0.0350279	0	0.0383102	0.00936556	0.000390394	0	0.130227	0.0942809	0.00176204	0.070752	0.015992	0.0693053	0	0	0	0	0	0.829803	0.0250256	0.130876	0	0.0394645	0	0	0.67928	0.0227173	0.0793577	0	0.297986	0.616707	0.037008	3.22364	7.02358
B613	B	ATL	0.049134	0	0.0259856	0.00391483	0	0	0.236119	0.153787	0.00143221	0.0235502	0.078537	0.407347	0	0	0.00346156	0	0.000153535	0.131435	0.0578426	0.0302808	0	0.0422847	0	0	1.00069	0.021919	0.134334	0	0.40456	0.310896	0.0422012	3.15987	6.4716
B617	A	ATL	0.029456	0.000488497	0.0298904	0.0249819	0.00652717	0	0.243067	0.238911	0.0362503	0.0252484	0.0903069	0.431774	0	0	0	0	0.00137686	0.140231	0.0791968	0.0377531	0	0.127421	0.0124112	0	2.08112	0.0516375	0.28366	0	0.447635	0.289028	0.062809	4.77118	11.2649
B619	A	ATL	0.337032	0	0.0387057	0.0517033	0.00103825	0	0.440959	0.36335	0.0952852	0.0482245	0.276809	0.813876	0	0	0	0	0	0.271737	0.133417	0.0823509	0	0.201818	0	0.000578701	4.06658	0.0733095	0.672536	0	0.954888	1.14955	0.0660084	10.1398	20.4551
B624	B	ATL	0.120802	0	0.0598429	0.0133756	0.00928522	0	0.294467	0.215114	0.0222645	0.105513	0.163638	0.595368	0	0	0.00541374	0	0.000670342	0.462497	0.082375	0.0597804	0	0.0693671	0	0	1.44126	0.0444068	0.195476	0.00289735	0.677791	1.18265	0.0769056	5.90116	10.8621
B632	B	ATL	0.032572	0	0.0523696	0.0166853	0.000621313	0	0.135895	0.135841	0.0161946	0.0235514	0.0488708	0.13039	0	0	0.0636134	0	0	0.303145	0.0509983	0.0552923	0	0.0841675	0	0	1.08424	0.0236569	0.128101	0	0.489979	0.612976	0.0528619	3.54203	8.90292
B633	A	ATL	0.0317804	0	0.0564209	0.0715414	0.00553648	0	0.169309	0.551704	0.0597212	0.03515	0.192673	0.192206	0	0	0	0	0.000610927	0.647517	0.0398659	0.190407	0	0.245753	0.0437367	0	3.00486	0.0601904	0.480767	0	4.1916	1.39705	0.0541529	11.7226	17.0995
B635	B	ATL	0.0458055	0	0.0352117	0.0127234	0.00340547	0	0.205445	0.234681	0.0210264	0.0963362	0.100539	0.325786	0	0	0	0	0.0004563	1.10426	0.051296	0.0648655	0	0.0639569	0.00232786	0	1.27636	0.0373293	0.166498	0	0.810991	0.741788	0.0504642	5.45155	9.61244
B636	B	ATL	0.144451	0	0.0418499	0.00218834	0	0	0.586677	0.139332	0.00155132	0.0169837	0.0994263	0.710966	0	0	0	0	0.00017462	0.0595116	0.114218	0.00272942	0	0.0149482	0	0	1.00794	0.0476175	0.138558	0	0.642591	0.18224	0.0687865	4.02274	6.54846
B649	A	ATL	0.0637499	0	0.0123858	0.0807984	0.0019397	0	0.138865	0.540613	0.118366	0.00917513	0.457276	0.214572	0	0.000925709	0.0992383	0	8.81e-05	0.570335	0.0268167	0.111304	0	0.262439	0.000848195	0	4.60483	0.0889552	0.856543	0.000406549	0.489161	0.995101	0.0284333	9.77317	25.7044
B655	A	ATL	0.0606004	0	0.0542971	0.0127012	0.000746025	0	0.149403	0.152929	0.0153692	0.0626691	0.0727319	0.150758	0	0	0.0210805	0	0.000256294	0.508626	0.0506942	0.121924	0	0.101123	0	0	0.851717	0.0281867	0.0959453	0	1.38164	0.878839	0.0566287	4.82887	8.09327
B663	A	ATL	0.0400313	0.000294528	0.0173761	0.0730944	0.00110813	0	0.180251	0.500614	0.110824	0.0108291	0.253752	0.165015	0.000237623	0	0	0	0	0.382031	0.0188852	0.148181	0	0.278213	0.00105194	0	4.97947	0.11547	0.798211	0	0.594431	0.33765	0.0336583	9.04068	25.8865
B671	B	ATL	0.0379043	0	0.0501447	0.0589166	0.00139074	0.00040726	0.303085	0.304329	0.0450933	0.0531886	0.163162	0.226518	0	0	0	0	0	0.370285	0.0592888	0.103802	0	0.197326	0.0458853	0	2.58545	0.0561769	0.399594	0	1.07115	0.683094	0.0460956	6.86229	12.4076
B699	A	ATL	0.170712	0	0.0219437	0.0984076	0.0056829	0	0.291117	0.706127	0.174232	0.0295124	0.35234	0.298075	0.000521738	0	0	0	0.00174013	0.577925	0.026053	0.188501	0	0.394114	0.00138268	0.000539352	6.57827	0.129303	1.17033	0	2.04357	0.712875	0.0323963	14.0057	36.5486
B78	B	ATL	0.0657467	0	0.0333642	0.0527946	0.00505698	0	0.169895	0.319743	0.0694147	0.0783546	0.210373	0.340727	0	0	0	0	0	0.562072	0.0564229	0.118284	0	0.155478	0	0	2.67606	0.0685883	0.574736	0	0.779662	0.707909	0.0374853	7.08217	16.5825
B79	B	ATL	0.0493814	0	0.0168796	0.00838968	0	0	0.1728	0.222685	0.00519845	0.00419703	0.125811	0.152329	0	0	0.00559701	0	0	0.0939651	0.0221115	0.0118557	0	0.0167479	0.0133281	0.00420401	1.4511	0.0228275	0.271152	0.014112	0.232394	0.395064	0.0222792	3.33441	7.77053
B84	B	ATL	0.116702	0	0.0420924	0.00432789	0	0	0.420869	0.248941	0.00695011	0.0910389	0.0993699	0.870894	0	0	0	0	0	0.0405556	0.139264	0.00696843	0	0.031578	0.00109449	0	1.29798	0.0345528	0.156658	0	0.686835	0.64541	0.0895215	5.03161	7.70028
B86	B	ATL	0.0449226	0	0.0276313	0.00325396	0	0	0.25699	0.14011	0	0.0605379	0.070235	0.505404	0	0	0	0	0	0.0848518	0.0588894	0.0253399	0	0.0242108	0	0	0.898952	0.0213178	0.116509	0.000904998	0.424922	0.279946	0.0439981	3.08893	6.04003
B88	B	ATL	0.0600908	0	0.0275521	0.00478231	0.0115928	0	0.172819	0.17332	0.00273052	0.036758	0.0328499	0.144956	0	0	0	0.000645601	0	0.413028	0.049536	0.0164275	0	0.0301463	0	0	0.683663	0.0394701	0.0637669	0.000347453	0.560414	0.971958	0.0369172	3.53377	6.02196
B92	A	ATL	0.0602107	0	0.0289974	0.0388028	0.00321274	0	0.0714716	0.375207	0.0561991	0.0729131	0.11663	0.0650029	0	0	0	0	0	0.732592	0.0421196	0.13624	0	0.195639	0.0066499	0	2.44925	0.0462195	0.409464	0	0.904134	1.19747	0.0520693	7.0605	13.4445
B93	B	ATL	0.0701403	0	0.0437248	0.0106369	0	0	0.44446	0.100607	0.0115864	0.0506409	0.135922	0.94052	0	0	0	0	0	0.0547728	0.155777	0.0136002	0	0.0500553	0.0101966	0	1.45105	0.0312548	0.171621	0.000860486	0.675143	0.429478	0.0947868	4.94683	7.67271
CHE503	C	ATL	0.0745087	0	0.0245048	0.00201643	0.0016309	0	0.214367	0.166078	0.000894578	0.00710686	0.0390904	0.353483	0	0	0	0	0.00144169	0.073684	0.0584738	0.00322388	0	0.0369139	0	0	1.04632	0.0150017	0.130299	0	0.358115	0.158993	0.0463106	2.81246	6.33014
CHE518	C	ATL	0.0528901	0	0.049901	0.0516985	0.00219061	0	0.268455	0.409715	0.0738481	0.0435804	0.225274	0.238585	0	0	0.00446203	0	0	0.669685	0.047024	0.17927	0	0.179903	0	0	3.03095	0.0763163	0.523799	0	0.644556	0.765097	0.0597184	7.59692	19.177
CHE521	C	ATL	0.0499417	0	0.0336918	0.00868414	0.00202663	0	0.145777	0.172483	0.00462329	0.0865976	0.0801814	0.363703	0	0	0.00449867	0	0.00068429	0.498904	0.0443216	0.0713267	0	0.0556709	0	0	0.925076	0.0217167	0.132735	0.000599872	0.5201	0.601145	0.0487193	3.87321	7.20088
CHE523	C	ATL	0.0573685	0	0.0424689	0.0101432	0.00132884	0	0.166891	0.0995202	0.00115535	0.0462943	0.045838	0.248581	0	0	0	0	0.000278178	0.79261	0.0470703	0.0474796	0	0.0713319	0	0	0.806873	0.0220592	0.102093	0	0.547256	1.05379	0.0523306	4.26276	7.37392
CHE524	C	ATL	0.0384362	0	0.0497744	0.00395208	0	0	0.315262	0.116172	0.000508284	0.0920855	0.0439429	0.316764	0	0	0	0	0.000233621	0.285534	0.0820552	0.0330708	0	0.0378141	0	0	0.86424	0.0196731	0.0910448	0	0.543913	0.693346	0.0563836	3.6842	6.91851
CHE527	C	ATL	0.040143	0	0.0375733	0.00209882	0	0	0.362005	0.178378	0	0.0269912	0.0756013	0.503222	0	0	0.0024662	0	0	0.233037	0.0576532	0.0293702	0.000909835	0.0324366	0	0	0.927503	0.0280324	0.11081	0	0.47418	0.420269	0.0532193	3.5959	7.13341
CHE528	C	ATL	0.0287022	0	0.0472057	0.00745382	0.000232075	0	0.219291	0.414527	0.000861186	0.0572174	0.0724728	0.297674	0	0	0.000741579	0	0	0.331965	0.0716626	0.0621806	0	0.0599908	0	0	0.944361	0.0283007	0.08652	0	0.449999	0.539203	0.058719	3.77928	9.14732
CHE535	C	ATL	0.112139	0	0.0355276	0.0108001	0.00089958	0	0.253979	0.17079	0.00704934	0.0413195	0.0597794	0.393873	0	0	0	0	0.000274503	0.284001	0.0695474	0.0302493	0	0.0549268	0.0104975	0	1.03251	0.026749	0.130791	0	0.383937	0.548305	0.0563977	3.71434	7.10833
CHE588	C	ATL	0.0402015	0.000314088	0.0443446	0.00675457	0.000162324	0	0.176958	0.198654	0.00152923	0.0563886	0.0445879	0.438751	0	0	0	0	0	0.414361	0.0535014	0.0471384	0	0.0523247	0	0	0.671839	0.0184505	0.0768763	0	0.459406	0.564926	0.0532003	3.42067	6.98349
CHE627	C	ATL	0.023009	0.000355695	0.0349634	0.00358161	0.0010358	0	0.268166	0.181324	0.000731201	0.0777629	0.0779271	0.34289	0	0	0	0	0	0.252612	0.0524927	0.0340824	0	0.033603	0	0	0.794769	0.025871	0.0949494	0	0.441764	0.445029	0.0508228	3.23774	6.42012
CHG108	C	ATL	0.0109912	0	0.0492166	0.00704349	0.000147891	0	0.143589	0.398919	0.0048965	0.00582808	0.0248759	0.124384	0	0	0	0	0	0.698382	0.0379035	0.194263	0	0.0400011	0	0	0.688731	0.0113151	0.0802561	0	0.581674	0.575585	0.0610136	3.73902	8.06931
CHG130	C	ATL	0.0203887	0	0.0571968	0.00586223	0.000346096	0	0.176805	0.223973	0.00102535	0.0792199	0.0247988	0.315676	0	0	0	0	0	0.431024	0.0486583	0.101315	0	0.036278	0	0	0.702763	0.0157112	0.0960351	0	0.902205	0.801255	0.0627058	4.10324	6.92883
CHG132	C	ATL	0.0460924	0.000696427	0.0452039	0.0222811	0.00132012	0	0.228226	0.197694	0.0208272	0.0368857	0.0719729	0.237262	0	0	0.00107653	0	0.00101199	0.193838	0.049205	0.0485595	0.000901208	0.0837869	0.0128834	0	1.16005	0.027549	0.153887	0	0.436729	0.406674	0.0503538	3.53497	8.29764
CHG148	C	ATL	0.0340486	0	0.0429718	0.00545259	0.000968249	0	0.244646	0.122721	0.00216268	0.0513816	0.0785749	0.417372	0	0	0.000418797	0	0	0.221929	0.058114	0.0377986	0	0.0340171	0	0	0.809049	0.0283126	0.0938735	0	0.468954	0.476058	0.0419911	3.27081	6.74245
CHG28	C	ATL	0.0730035	0	0.0410121	0.00283588	0	0	0.286066	0.102335	0	0.0476304	0.0426145	0.37832	0	0	0	0	0.000127879	0.240839	0.0591745	0.0157805	0	0.0353851	0	0	0.724503	0.0189032	0.0842966	0	0.543611	0.428239	0.0475003	3.17218	6.10232
CHG30	C	ATL	0.0273894	0	0.0436152	0.00574058	0.000226281	0	0.211902	0.152198	0.000884199	0.0388055	0.0609749	0.313715	0	0	0.000376775	0	0.00029751	0.383846	0.0683542	0.048658	0	0.0432514	0	0	0.764786	0.0198172	0.079977	0	0.82217	0.683143	0.051405	3.82153	7.25255
CHG37	C	ATL	0.0509376	0	0.0440119	0.00704874	0.000321058	0	0.157095	0.233063	0.00131176	0.0530595	0.0417569	0.217426	0	0	0	0	0	0.422395	0.0473431	0.11163	0	0.051058	0	0	0.715951	0.0187389	0.071969	0	0.424714	0.571878	0.0477638	3.28947	7.68575
CHG50	C	ATL	0.0341563	0	0.0547179	0.0107527	0.000407672	0	0.175686	0.218441	0.0075132	0.0878954	0.0592943	0.254651	0	0	0.00428174	0	0.00038627	0.773083	0.0570252	0.0551482	0	0.0634482	0	0	1.02342	0.0225298	0.127682	0	0.496745	0.745295	0.0491425	4.3217	8.65142
CHG51	C	ATL	0.0666677	0	0.0332122	0.00257687	0.000377716	0	0.204238	0.18124	0	0.0386597	0.0607046	0.386813	0	0	0	0	0.000809399	0.171595	0.053739	0.0193778	0	0.0399806	0	0	0.771024	0.0154779	0.0959696	0	1.49817	0.600475	0.0516095	4.29271	7.22805
CHG53	C	ATL	0.0872145	0	0.0435382	0.0532812	0.00490804	0	0.284394	0.429965	0.0739053	0.0135135	0.294235	0.347324	0.000451887	0	0.0491515	0	0.00194308	0.50957	0.0684691	0.0876908	0.000862221	0.213548	0	0	3.28585	0.0709908	0.592557	0	0.630171	0.512765	0.0756933	7.73199	19.9862
CHG62	C	ATL	0.0214015	0	0.0392996	0.00712696	0.000620184	0	0.216564	0.203502	0.00446107	0.0443535	0.055898	0.309528	0	0	0	0	0.000575846	0.233282	0.0463641	0.0643625	0	0.035003	0	0	0.751103	0.0137478	0.102876	0	0.541504	0.419147	0.0482206	3.15894	6.6555
Map_1	A	Maputo	0.34954	0	0.0526087	0.12136	0.0046263	0	0.346927	1.11546	0.169672	0.0457081	0.65611	0.0925459	0	0	0.19063	0	0.0014242	1.24262	0.0289462	0.465931	0	0.554791	0.00649154	0	6.21308	0.118067	1.14764	0.0518983	1.17344	1.31004	0.0788703	15.5384	38.6528
Map_10	A	Maputo	0.527882	0	0.0309144	0.0963312	0.00983501	0	0.400435	0.566373	0.131987	0.00961548	1.00662	0.151398	0	0.000883345	0.308163	0	0.00116599	1.35014	0.0240593	0.199836	0	0.404042	0	0	5.82582	0.108062	1.1004	0.00154703	0.683815	0.832124	0.0514312	13.8229	31.563
Map_101	C	Maputo	0.0509736	0	0.0805106	0.0124246	0.000545393	0	0.20917	0.558728	0.00377938	0.00158193	0.0278816	0.162831	0	0	0.0886553	0	0.000153166	0.88088	0.0554174	0.248535	0	0.0632098	0.00121676	0	0.924656	0.0192472	0.080058	0	0.402866	0.678983	0.0911007	4.64341	7.54904
Map_102	B	Maputo	0.157309	0.000681588	0.0499182	0.0643879	0.00510357	0.000179918	0.309412	0.474835	0.107216	0.0961792	0.427768	0.247233	0	0	0.0874577	0.000132067	0.001081	0.587244	0.043374	0.224519	0	0.371853	0.0295946	0.000355683	4.39554	0.123205	0.767157	0.00310339	0.598535	0.896973	0.0666251	10.137	24.5274
Map_103	C	Maputo	0.0667938	0	0.0620673	0.0448463	0.022256	0	0.265482	0.658643	0.0392697	0.0207951	0.0919094	0.201795	0	0	0.00112468	0	0.000314983	0.812585	0.0522023	0.442099	0	0.162585	0.000602086	0	2.45369	0.0576426	0.41129	0	0.737614	1.17662	0.0978727	7.8801	18.3407
Map_104	C	Maputo	0.0840668	0	0.0687563	0.0195005	0.000682516	0	0.246967	0.554282	0.00566486	0.0187275	0.105331	0.286441	0	0	0.00954176	0	0.000600494	0.665902	0.0617161	0.240357	0	0.0736936	0	0	1.18839	0.0219288	0.158591	0.00173375	0.558071	1.01496	0.0955789	5.48148	13.8775
Map_105	C	Maputo	0.725869	0.000726034	0.0470256	0.0838446	0.0044888	0	0.417413	0.463156	0.0799342	0.0208679	0.828614	0.711023	0	0	0.237176	0	0.00051372	0.765174	0.075845	0.126899	0	0.286782	0	0	4.51623	0.125574	0.865647	0	0.736616	1.37968	0.0782995	12.5774	26.4654
Map_106	C	Maputo	0.333723	0	0.0425809	0.0899705	0.00779261	0	0.234609	0.772824	0.108974	0.0956668	0.551238	0.219352	0	0	0.167071	0	0.00913813	0.77426	0.0350763	0.199114	0	0.40241	0.00397304	0	5.00358	0.10964	1.00746	0	0.780311	1.0652	0.0764657	12.0904	29.4483
Map_107	C	Maputo	0.119362	0	0.0762276	0.0184459	0.000640991	0	0.341936	0.290018	0.0127983	0.0460332	0.0940633	0.511844	0	0	0.00572515	0	0	0.427512	0.10475	0.17723	0	0.077809	0.00690033	0	1.50643	0.046386	0.205028	0.000601256	0.947696	1.29735	0.102032	6.41681	13.9833
Map_108	C	Maputo	0.0292615	0	0.0933261	0.0133707	0.000842925	0	0.162305	0.513745	0.000730282	0.0235559	0.022447	0.205276	0	0	0.00799773	0	0.000374687	0.831016	0.0620531	0.331757	0	0.066698	0.000874783	0	0.928493	0.0238531	0.078464	0	0.447065	0.999023	0.109621	4.95215	11.9635
Map_109	C	Maputo	0.0379575	0	0.0893508	0.0125635	0.000668861	0	0.207053	0.521233	0.00275968	0.0216367	0.0998117	0.314481	0	0	0.0199246	0	0.000102326	0.690086	0.0843417	0.301288	0	0.0711613	0	0	1.21814	0.0312152	0.14451	0	0.644618	1.34622	0.107934	5.96705	12.1175
Map_11	A	Maputo	0.31941	0	0.0646052	0.0879071	0.0077492	0.000404771	0.347196	0.627412	0.111424	0.0634834	0.6777	0.391371	0	0	0.134444	0	0.00505948	1.3282	0.0610382	0.25291	0	0.354081	0.0256345	0	4.45082	0.11974	0.734163	0.00677056	1.28007	1.37763	0.0805604	12.9098	27.1783
Map_110	B	Maputo	0.543489	0	0.0542216	0.297729	0.025052	0.000537963	0.461747	1.63358	0.346845	0.0675879	1.57599	0.227912	0	0	0.292272	0	0.00652569	1.9346	0.0194252	0.514916	0	1.0884	0.102617	0	13.6167	0.319522	2.62601	0.0036092	1.57787	1.32995	0.0747889	28.7418	55.9125
Map_111	C	Maputo	0.147647	0.000733711	0.0722886	0.0359828	0.00148738	0	0.233096	0.509079	0.0362275	0.0499818	0.212907	0.459822	9.32e-05	0	0.126795	0	0.00134307	0.675908	0.0785487	0.198524	0	0.143986	0.0179776	0	2.1241	0.0628832	0.305211	0.00251122	0.560591	1.06108	0.0964892	7.2153	14.0496
Map_112	C	Maputo	0.0566736	0	0.0796372	0.0122607	0.00207714	0	0.139821	0.417276	0.00207513	0.0146263	0.0442152	0.178221	0	0	0.0084294	0	0.00029557	0.902833	0.0702327	0.158276	0	0.0564798	0	0	0.963817	0.0179896	0.0660942	0	0.543944	1.63779	0.0892099	5.46227	11.2698
Map_114	C	Maputo	0.0348378	0.00111421	0.0738758	0.0185229	0.00330141	0	0.185003	0.591587	0.00271681	0.00434389	0.045544	0.0946485	0	0	0.0100778	0	0.00197865	0.775344	0.046597	0.230818	0	0.0787599	0.00168005	0	0.966901	0.0251081	0.0903913	0	0.573173	1.1027	0.100949	5.05997	11.9987
Map_115	C	Maputo	0.104218	0	0.062705	0.0168349	0.000874453	0	0.21108	0.387213	0.00689493	0.0508674	0.118339	0.401689	0	0.000730256	0.0383557	0	7.74e-05	0.512338	0.0778271	0.150484	0	0.0695683	0	0.000340377	1.3999	0.0366585	0.158723	0	0.669701	1.22783	0.0834441	5.7867	11.2989
Map_116	C	Maputo	0.0699529	0	0.0858554	0.00913972	0.0010737	0	0.215884	0.780801	0.00146758	0.0940036	0.0400509	0.320295	0	0	0.0146514	0	0	0.488494	0.0853271	0.237877	0	0.0471763	0.00136301	0	1.05375	0.0318588	0.105182	0	0.929873	1.03638	0.0948027	5.74526	11.6974
Map_117	C	Maputo	0.0822939	0.000146003	0.0786966	0.0114673	0.000843009	0	0.255418	0.383113	0.00165404	0.0379867	0.048689	0.47234	0	0	0.00402108	0	0.000150811	0.411438	0.0867032	0.175815	0	0.0531789	0	0	1.12031	0.0278061	0.11801	0	0.542384	0.942799	0.0926364	4.9479	10.3171
Map_118	C	Maputo	0.0367117	0	0.0761845	0.010645	0.00175001	0	0.230023	0.427918	0.000726277	0.00977386	0.0436099	0.259596	0	0	0.00586974	0	0.000876436	0.352135	0.0608541	0.207896	0	0.0516396	0	0	1.00535	0.0297159	0.0977397	0	0.710578	1.4319	0.0854836	5.13697	10.2366
Map_119	C	Maputo	0.0332926	0.000166335	0.0555798	0.0288334	0.00205195	0	0.242849	0.51807	0.025082	0.00729763	0.0744695	0.307832	0	0	0.0156587	0	0.000887558	0.854776	0.0319259	0.172474	0	0.0941681	0	0	1.5768	0.0294739	0.197149	0.000374732	0.444879	1.02255	0.0651294	5.80177	12.2269
Map_12	A	Maputo	0.107449	0	0.0741265	0.0193988	0.00320858	0	0.255959	0.455041	0.0110457	0.0737088	0.728535	0.189748	0	0	0.256448	0	0.000194421	0.697426	0.0591433	0.24136	0	0.134433	0.0011149	0	1.72612	0.0315943	0.174755	0	0.499021	0.943266	0.0865847	6.76967	15.8077
Map_120	C	Maputo	0.0915486	0	0.102361	0.0127027	0.000433367	0	0.35964	0.425702	0.00334082	0.00998958	0.0579929	0.388111	0	0	0.00132186	0	0.000191969	0.884348	0.0798661	0.202862	0	0.0566306	0	0.000302168	1.17486	0.0175834	0.104991	0	0.432877	0.971355	0.10434	5.48335	11.1068
Map_121	A	Maputo	0.156825	0	0.0459928	0.0231966	0.00409644	0	0.284719	0.238853	0.0189901	0.0465071	0.1157	0.193449	0	0.000335426	0.0356857	0	0.0024895	0.347928	0.0489324	0.0921805	0	0.089412	0.000912608	0.000653383	2.11232	0.0413873	0.282852	0	0.631113	1.1636	0.0726202	6.05075	14.385
Map_123	B	Maputo	0.532947	0.000194819	0.0336537	0.0673943	0.00786979	0	0.258368	0.440048	0.107123	0.0359935	0.407456	0.199015	0	0	0.0849026	0	0.00245633	0.471912	0.0332619	0.127698	0	0.273387	0.00843083	0	4.37317	0.0818593	0.809881	0.000670072	0.435889	0.662133	0.0631927	9.5189	22.4202
Map_124	B	Maputo	0.0427296	0	0.0987012	0.0191251	0.000794924	0	0.241593	0.755806	0.000767661	0.0303789	0.0270306	0.145593	0	0	0.0067834	0	0.000345637	0.532411	0.0758445	0.308199	0	0.0703375	0	0	0.979473	0.0306336	0.0568171	0	0.556607	1.00132	0.132933	5.11423	12.4603
Map_126	A	Maputo	0.061769	0.00024618	0.0723785	0.0483776	0.0267671	0.000317574	0.240096	0.637052	0.0531856	0.0393768	0.156865	0.363609	0	0.000599365	0.0167549	0	0.000505679	0.720151	0.0588073	0.238868	0	0.163073	0	0.00121379	2.89746	0.0704444	0.565475	0	0.641824	0.968682	0.0788979	8.1228	19.0455
Map_127	B	Maputo	0.237412	0	0.02357	0.0117093	0.000421456	0	0.244687	0.191179	0.00705144	0.0121322	0.0871611	0.302881	0	0	0.0134987	0	8.04e-05	0.208592	0.032852	0.0711348	0	0.0597926	0.000587222	0	1.62351	0.0271322	0.199069	0.000321303	0.312425	0.334398	0.0495588	4.05116	9.9935
Map_128	B	Maputo	0.125495	0	0.0999501	0.0237212	0.00265076	0.000309821	0.251347	0.471882	0.0204691	0.0158614	0.0988145	0.362471	0	0	0.0188882	0	0.000759743	0.669965	0.0556466	0.250461	0	0.118405	0.00676557	0	1.52313	0.0249925	0.225395	0	0.532885	0.799715	0.104232	5.80421	13.9562
Map_129	A	Maputo	0.298322	0	0.045627	0.0547279	0.00467542	0	0.363932	0.435517	0.066079	0.052457	0.285032	0.433938	0	0	0.0420201	0	0.000244694	0.654641	0.0604209	0.172221	0	0.231007	0	0	3.47647	0.0852607	0.574872	0.0208025	0.670239	1.02271	0.082488	9.1337	20.3662
Map_13	A	Maputo	0.221345	0.000301392	0.0484975	0.0862991	0.0081465	0	0.251019	0.552628	0.123364	0.153352	0.611348	0.269639	9.62e-05	0	0.232751	0	0.000948892	0.643687	0.0384483	0.202584	0	0.402191	0.000424559	0	4.78071	0.0889827	0.846208	0	0.506521	0.777659	0.0639871	10.9111	26.5495
Map_130	B	Maputo	0.148107	0.000231623	0.0457149	0.0402377	0.00491217	0	0.354535	0.277408	0.0435436	0.0416027	0.124845	0.277033	0	0	0.00596043	0	0.00337343	0.43575	0.0516253	0.149348	0	0.15104	0.00914178	0	2.32026	0.0617678	0.325003	0	0.604298	1.09474	0.0834364	6.65392	15.2407
Map_132	A	Maputo	0.214013	0	0.0672726	0.0426008	0.00221377	0.000358932	0.572976	0.355486	0.0420685	0.27752	0.391085	0.693549	0	0	0.117467	0	0.000972364	0.413532	0.113178	0.107817	0	0.180328	0.00530648	0	2.91398	0.107509	0.473342	0.00442824	1.15077	1.90744	0.100215	10.2554	19.8914
Map_133	B	Maputo	1.29368	0.000207408	0.0418201	0.3519	0.021507	0.000557654	0.492477	1.97031	0.437611	0.112839	2.65805	0.1222	0	0	1.08481	0	0.000545534	3.01065	0.0116379	0.657745	0	1.34199	0.0535661	0	17.3778	0.360216	3.62092	0.000399396	1.57131	4.61713	0.0429673	41.2549	84.5473
Map_134	B	Maputo	0.0640026	0	0.0361772	0.0112788	0.00130681	0	0.216841	0.46949	0.00495991	0.00621183	0.104804	0.146297	0	0	0.0222672	0	0.000268757	0.721163	0.0373503	0.230506	0	0.0461059	0	0	0.904609	0.0129886	0.101768	0	0.543166	1.13535	0.0761392	4.89305	10.7381
Map_136	B	Maputo	0.506172	0.00151265	0.0366335	0.0583885	0.0047474	0	0.279888	0.606234	0.0628039	0.0318411	0.543078	0.166825	0	0	0.386188	0	0.00358114	0.853265	0.0306845	0.214376	0	0.229541	0	0	3.11026	0.0656767	0.600988	0	0.643974	1.04014	0.0810082	9.5578	22.3421
Map_138	A	Maputo	0.0365243	0	0.0789548	0.00907272	0.00073347	0	0.300983	0.611844	0.00184159	0.0568874	0.0431183	0.205614	0	0	0.125135	0	0.000188708	0.602097	0.0601562	0.207032	0	0.0650834	0	0	0.832849	0.023732	0.0984445	0	0.384577	0.787453	0.0786522	4.61097	11.0744
Map_139	B	Maputo	0.183181	0	0.0519328	0.00985471	0.00225277	0	0.321086	0.350722	0.00461379	0.0544649	0.0996317	0.319602	0	0	0.257429	0	0	0.381087	0.0505634	0.147512	0	0.0724246	0	0	1.37576	0.0432224	0.146256	0	0.813881	0.88436	0.0732963	5.64313	12.1013
Map_14	B	Maputo	0.131583	0.000603757	0.0755643	0.0374785	0.00291286	0	0.214089	0.491979	0.0473698	0.024597	0.219698	0.341218	0	0	0.049874	0	0.00070282	0.768737	0.058926	0.200741	0	0.150257	0.00566297	0	2.08393	0.054741	0.354289	0.000636931	0.720321	1.12987	0.0810474	7.24683	14.7352
Map_142	B	Maputo	0.33549	0	0.0655844	0.0678474	0.00681846	0	0.478802	0.781608	0.100258	0.121512	0.267635	0.347142	0.00032183	0	0.0376986	0	0.000113436	0.81882	0.0375209	0.307037	0	0.328264	0	0	4.73739	0.091477	0.806676	0	0.823295	0.940722	0.08512	11.5872	26.9745
Map_146	B	Maputo	0.345625	0	0.0615744	0.0752741	0.00427131	0	0.459732	0.739239	0.127843	0.109698	0.302213	0.361592	0	0.000898157	0.0446378	0	9.83e-05	0.828392	0.0344113	0.29453	0	0.362573	0	0	5.01117	0.0978252	0.8304	0	0.840812	0.942743	0.0817277	11.9573	28.0488
Map_147	A	Maputo	0.0431755	0	0.0610476	0.0485753	0.00479491	0	0.344855	0.901975	0.0561776	0.0146378	0.11562	0.16955	0	0	0	0	0.000225532	0.794296	0.0354157	0.238525	0	0.211331	0.00311076	0.000458092	2.76216	0.0510131	0.454435	0	0.488902	0.860715	0.0922019	7.7532	19.1697
Map_149	B	Maputo	0.17742	0.000799921	0.0626761	0.182316	0.00911035	0	0.425601	0.978429	0.222274	0.0866327	0.666159	0.296699	0	0	0.081652	0	0.00677335	1.07606	0.054912	0.440677	0	0.628097	0.0380765	0	7.62064	0.171338	1.29544	0.00642116	0.813652	1.41744	0.0823508	16.8416	36.897
Map_15	A	Maputo	0.0986703	0.000229317	0.0539897	0.0592252	0.00476874	0	0.26566	0.521515	0.0735787	0.0348233	0.202906	0.415263	0	0	0.026122	0	8.68e-05	0.750217	0.0576878	0.17612	0	0.209266	0	0	3.89677	0.0932235	0.669295	0	0.55406	1.00858	0.0682785	9.24033	23.4748
Map_150	B	Maputo	0.253576	0.00107475	0.0518728	0.239716	0.0213573	0	0.345175	1.28982	0.318203	0.0197673	0.844333	0.203319	0	0	0.0731012	0	0.0104503	1.45697	0.009326	0.439488	0	0.829871	0.0214283	0	11.8112	0.294938	2.27678	0	0.829504	1.08819	0.0926614	22.8221	64.9863
Map_151	B	Maputo	0.547563	0.00117837	0.0548795	0.0261241	0.00561503	0	0.251822	0.134611	0.0295687	0.0864307	0.269777	0.348465	0	0	0.0832702	0	0.0018974	0.510734	0.0481536	0.113522	0	0.175587	0.0126177	0	2.43682	0.0433336	0.328771	0.000662678	0.825877	1.22256	0.061227	7.62107	14.7473
Map_153	A	Maputo	0.0303259	0	0.0648258	0.0116199	0.000266664	0	0.23796	0.459958	0.00168127	0.00911847	0.02189	0.189836	0	0	0.000877773	0	0.000234361	0.613478	0.0581891	0.196795	0	0.0457811	0	0	0.88275	0.0256596	0.0682515	0	0.454343	0.850297	0.0727652	4.2969	11.3783
Map_154	B	Maputo	0.163985	0.000785655	0.0468526	0.0807437	0.0217594	0	0.361083	0.836532	0.221648	0.0998696	0.533609	0.173677	0.000178647	0.000545307	0.0452027	0	0.00250537	1.02954	0.0223405	0.386493	0	0.601696	0.165116	0.000568512	7.18477	0.159632	1.10671	0.00685096	0.68443	0.938534	0.0724415	14.9481	34.7212
Map_155	C	Maputo	0.184995	0.00198267	0.0529817	0.117135	0.0100181	0.000367751	0.342299	0.911637	0.120566	0.0198989	0.44789	0.167884	0	0	0.105627	0	0.00699418	0.977693	0.0397078	0.341052	0	0.426657	0.0537502	0	4.8418	0.118005	0.856267	0	0.613463	0.820208	0.0917222	11.6706	27.4613
Map_156	A	Maputo	0.220818	0	0.0633031	0.0600014	0.00453321	0	0.254346	0.872123	0.0747664	0.0551297	0.397752	0.450536	0	0	0.0968494	0	0.000545043	0.602293	0.0688103	0.278313	0	0.264569	0.0291807	0	3.69568	0.0979748	0.609125	0.00213715	0.830908	1.12111	0.0808958	10.2317	20.2372
Map_158	B	Maputo	0.117916	0.000957239	0.0475593	0.213837	0.0100545	0.00196976	0.372847	1.08892	0.279921	0.043485	0.742055	0.180534	0	0	0.0257736	0	0.00465171	1.27752	0.0240585	0.474267	0	0.893855	0.166899	0	9.92511	0.264326	1.62813	0.00662608	0.853118	1.11393	0.0610838	19.8194	38.9977
Map_16	A	Maputo	0.125508	0.000177744	0.0547851	0.0457112	0.0104314	0	0.294936	0.487881	0.0413723	0.0363502	0.147959	0.116902	0	0	0.016639	0	0.0142353	0.591044	0.0319625	0.129615	0	0.202488	0.00791709	0	2.58001	0.0637576	0.409541	0.000282168	0.414903	1.08636	0.0953042	7.00607	17.4823
Map_165	B	Maputo	0.151431	0	0.0406337	0.0253935	0.00764577	0	0.419367	0.357496	0.029727	0.0373406	0.152645	0.275604	0	0	1.73913	0.000282026	0.0078513	0.551337	0.0339918	0.11503	0	0.126632	0	0	2.19588	0.0581807	0.340165	0.00556831	0.451932	0.945469	0.0847418	8.15348	16.1503
Map_168	B	Maputo	0.322552	0.000669678	0.0371674	0.061735	0.00865484	0	0.242431	0.400057	0.0823681	0.021152	0.519332	0.202768	0	0	0.23083	0	0.00610671	0.394852	0.0306084	0.146327	0	0.260961	0.00134476	0	3.65663	0.0771195	0.613838	0	0.569208	0.518469	0.0883837	8.49356	21.1827
Map_169	B	Maputo	0.0527536	0.00333047	0.0837846	0.0137203	0.000333307	0	0.522139	0.499799	0.00585991	0.0247764	0.162983	0.63437	0	0	0.025693	0	0.000477364	0.75816	0.123369	0.216961	0	0.0671224	0.00233171	0	1.23313	0.0494166	0.211292	0	0.781481	1.89264	0.118428	7.48436	13.8976
Map_17	A	Maputo	0.617051	0.000583246	0.0307335	0.147514	0.0149387	0.00017846	0.354954	0.86517	0.227247	0.0339061	1.13207	0.196194	0.000207443	0	0.29285	0.000123137	0.000409947	1.20098	0.0260873	0.27525	0	0.62168	0.023873	0.000324864	8.83333	0.182663	1.61768	0.00110002	0.879184	1.15675	0.0440386	18.7771	39.3616
Map_170	B	Maputo	0.113306	0.00021897	0.0526345	0.0647156	0.00665594	0.000920215	0.417701	0.371711	0.0716859	0.0252803	0.266311	0.550353	0	0	0.0724861	0	0.00260474	0.384542	0.06059	0.135009	0	0.245987	0.0315202	0	3.13836	0.0652947	0.558	0	0.81415	0.932282	0.0955316	8.47785	18.9988
Map_171	A	Maputo	0.445397	0.00156993	0.0259555	0.0147668	0.0014676	0	0.303391	0.25417	0.0155229	0.00442941	0.082683	0.628981	0	0	0.0061593	0	0.000226881	0.153531	0.0271751	0.0377579	0	0.0722093	0.00245985	0	1.94359	0.0309053	0.306823	0.000346412	0.464978	0.371274	0.0521783	5.24795	10.5901
Map_172	B	Maputo	0.0790497	0.000160423	0.0634092	0.0169606	0.00169958	0	0.325593	0.315876	0.0133607	0.0380425	0.166367	0.339206	0	0	0.0603267	0	0.000407628	0.548006	0.0685652	0.149907	0	0.0954179	0	0	1.55093	0.0491704	0.197342	0.000348268	0.567839	0.993418	0.0768221	5.71822	12.2252
Map_173	B	Maputo	0.0455248	0	0.0828272	0.023869	0.00456176	0	0.321423	0.294016	0.00319277	0.058223	0.129219	0.358699	0	0	0.186594	0	0.00282125	0.458005	0.0746052	0.131528	0	0.0977455	0	0	1.35427	0.0284488	0.18149	0	0.708686	0.990363	0.116474	5.65258	12.291
Map_177	B	Maputo	0.179909	0.000699088	0.0296292	0.0437954	0.00450948	0	0.357559	0.264922	0.057325	0.0333959	0.289373	0.220477	0	0	0.336363	0	0.0010652	0.460523	0.0283375	0.132661	0	0.157447	0	0	3.18195	0.0578027	0.508551	0	0.617836	1.10374	0.0475425	8.11541	19.4976
Map_178	C	Maputo	0.197767	0	0.0383165	0.0292221	0.0024022	0	0.232	0.376038	0.0471024	0.00683618	0.218084	0.160003	0	0	0.0811033	0	0.00106715	0.539443	0.0290762	0.165022	0	0.11805	0	0	2.17287	0.0419488	0.300476	0	0.493741	1.15041	0.0628643	6.46385	15.4117
Map_179	A	Maputo	0.388007	0.00027332	0.053142	0.168502	0.0175632	0	0.378779	0.898083	0.265001	0.00506638	1.09743	0.189614	0	0	0.266767	0	0.00431999	1.68259	0.0110778	0.326054	0	0.707127	0.00354755	0	9.18789	0.164679	1.70307	0.0385702	0.648342	1.35829	0.0672739	19.6311	44.0009
Map_18	A	Maputo	0.138798	0	0.0397837	0.0230041	0.000923538	0	0.294416	0.32366	0.0225997	0.167568	0.193935	0.372672	0	0	0.0380029	0	0.000407781	0.322471	0.0582696	0.0961691	0	0.0940725	0.00257089	0	2.06682	0.0612416	0.311259	0.0130334	0.537958	0.650074	0.0712551	5.90097	14.8862
Map_181	B	Maputo	0.279622	0.000507157	0.0411689	0.112466	0.00636849	0.00191782	0.305044	0.896308	0.145333	0.0103846	1.14387	0.0835334	0	0	0.405786	0	0.000290773	1.71398	0.0257395	0.405117	0	0.484562	0.0526423	0	5.06507	0.119024	0.893369	0.0291619	1.00266	1.30556	0.0684761	14.598	28.7713
Map_182	B	Maputo	0.29439	0	0.0181292	0.00591223	0.00160303	0	0.280314	0.0793422	0.00608851	0.0169667	0.0890774	0.249452	0	0	0.152307	0	0.000654367	0.0680571	0.0272048	0.0179264	0	0.0531806	0	0	1.76003	0.0252818	0.20303	0	0.380857	0.582492	0.0453404	4.35764	9.55489
Map_186	A	Maputo	0.116148	0	0.0805361	0.0153161	0.000969778	0	0.329196	0.183957	0.0124902	0.0835397	0.112092	0.319901	0	0	0.0194808	0	0.000312901	0.422409	0.0696841	0.12633	0	0.123173	0	0	1.52296	0.0489219	0.220034	0	1.61582	1.29543	0.0807011	6.79941	13.8852
Map_187	A	Maputo	0.0321691	0	0.062017	0.0411514	0.00236667	0	0.212245	0.728002	0.0482091	0.0560718	0.170745	0.135409	0	0	0.0399284	0	0	0.851148	0.0394352	0.325032	0	0.240559	0	0	2.64183	0.0526112	0.40237	0	0.469958	0.834628	0.0753966	7.46128	18.3733
Map_188	C	Maputo	0.120006	0.0012991	0.0845034	0.0106934	0.0021645	0	0.354745	0.342026	0.00351887	0.0778965	0.153558	0.344012	0	0	0.123155	0	0.00140394	0.646193	0.0648461	0.1492	0	0.0804093	0	0	1.54196	0.0831027	0.232746	0	1.98173	1.05048	0.0927314	7.54239	15.6985
Map_189	B	Maputo	0.181032	0.00022875	0.05673	0.0383385	0.00389609	0	0.337189	0.677912	0.038362	0.0710731	0.21166	0.219719	0	0	0.0698427	0	0.00122962	0.893253	0.0470975	0.220664	0	0.183092	0.00157515	0	2.0649	0.0594971	0.322202	0.00273449	0.556653	0.719176	0.0823839	7.06044	16.1423
Map_19	A	Maputo	0.239462	0	0.0377264	0.0521632	0.0161153	0	0.298459	0.636336	0.0540489	0.00321397	0.286327	0.250309	0	0	0.0825155	0	0.00704508	0.472075	0.0246009	0.135874	0	0.225252	0.000562568	0	3.41761	0.0620527	0.607577	0	0.529275	0.579777	0.0951714	8.11355	19.3931
Map_190	B	Maputo	0.089619	0.00124876	0.0231589	0.0146671	0.00168674	0	0.236067	0.110462	0.0176845	0.00163656	0.086589	0.122845	0	0	0.028511	0	0.000706353	0.19436	0.03131	0.0391403	0	0.0737455	0.000510558	0	1.54573	0.0256118	0.239201	0.000897818	0.291	0.802443	0.0455711	4.0244	10.6232
Map_191	A	Maputo	0.0368453	0.000367937	0.0613052	0.0105226	0.000207008	0	0.158436	0.415211	0.00165303	0.0121867	0.0623401	0.182468	0	0	0.0107587	0	0	0.761423	0.0557823	0.261939	0	0.0526042	0.00317963	0	0.875079	0.0189715	0.0755063	0	0.547813	1.82819	0.0833093	5.5161	9.61099
Map_192	B	Maputo	0.129052	0	0.0700805	0.00962414	0.000938651	0	0.224957	0.493318	0.00242993	0.0242965	0.0804761	0.265879	0	0	0.012155	0	8.58e-05	0.480204	0.062159	0.209108	0	0.0480765	0.000377447	0	1.01521	0.0269873	0.173601	0	0.45493	0.55198	0.0878895	4.42381	12.9004
Map_193	B	Maputo	0.190292	0.000158707	0.0481462	0.0468928	0.00665137	0	0.344216	0.698232	0.0747	0.035799	0.223722	0.371361	0	0.000444753	0.0253197	0	0.00170977	0.547486	0.0543951	0.208481	0	0.251637	0.0446334	0	3.32508	0.0755947	0.524156	0.0135249	0.581091	0.583488	0.0815315	8.35875	19.3243
Map_194	B	Maputo	2.00231	0.000550257	0.0316313	0.407915	0.0284537	0.0010792	0.602891	2.13542	0.636232	0.0375867	3.89538	0.116357	0.000324991	0	1.43752	0	0.00042521	4.98357	0.0016376	0.824988	0	2.05779	0.0805816	0	21.6942	0.434431	4.38263	0.00282231	2.10634	2.72506	0.036434	50.6646	103.96
Map_196	B	Maputo	0.108552	0.000328948	0.0736952	0.0944537	0.00591601	0	0.357383	0.818541	0.103269	0.0359151	0.406943	0.211992	0	0	0.0717526	0	0.00334519	1.03445	0.0403372	0.390988	0	0.347823	0.0501468	0	4.12242	0.0845058	0.656527	0.00322323	1.15453	2.59686	0.0781404	12.852	23.3365
Map_197	B	Maputo	0.243915	0.000217048	0.0848101	0.0524364	0.00102122	0	0.283843	1.13274	0.0706319	0.0729225	0.666626	0.277792	0	0	0.33991	0	0.000219525	0.854679	0.0793843	0.314825	0	0.234998	0	0	3.01018	0.0653211	0.542596	0.000638082	0.782883	1.20714	0.103741	10.4235	22.8483
Map_2	A	Maputo	0.0951853	0.00098995	0.0316897	0.0108267	0.000646947	0	0.363893	0.113648	0.0111305	0.0653554	0.227415	0.340663	0	0	0.0615549	0	0	0.183865	0.0570209	0.0567002	0	0.0654593	0.00571443	0	1.90765	0.0370775	0.226072	0.00113357	0.532112	0.729757	0.0533104	5.17887	11.2817
Map_20	B	Maputo	0.271919	0	0.0644838	0.011517	0.00184828	0	0.193976	0.153797	0.0012258	0.0645701	0.0675874	0.221105	0	0	0.00347624	0	0.00123314	0.395442	0.0649674	0.137949	0	0.082154	0.00170945	0	1.07975	0.0321419	0.0967247	0.00282883	0.58113	1.15763	0.088782	4.77794	12.5648
Map_200	A	Maputo	0.0944756	0.000318302	0.0683096	0.0177045	0.00251193	0	0.195379	0.697519	0.018032	0.0219297	0.131811	0.136905	0	0	0.0368076	0	0.00242048	0.851215	0.0454225	0.219972	0	0.118824	0	0	1.44016	0.0375547	0.194113	0	0.759842	2.03747	0.0974957	7.22619	13.3749
Map_201	B	Maputo	0.0408818	0.000382677	0.0901402	0.0165423	0.00101157	0	0.24373	0.704693	0.00800452	0.00771605	0.0575286	0.239857	0	0	0.0148105	0	0.00112125	0.49684	0.0664453	0.258876	0	0.0876991	0.00352366	0	1.1971	0.0318081	0.155173	0.000720844	0.494054	1.45127	0.123101	5.79304	12.9117
Map_203	A	Maputo	0.139298	0.000947759	0.104604	0.0610356	0.00416064	0	0.402015	0.7352	0.0731081	0.00895442	0.311999	0.286115	0	0	0.0646425	0	0.00255475	0.659733	0.0569581	0.314964	0	0.296013	0.0433913	0	3.53878	0.10114	0.558606	0	0.760048	1.05031	0.125537	9.70011	20.9837
Map_204	B	Maputo	0.0752341	0.000278822	0.0782547	0.0227572	0.000296321	0	0.399942	0.759666	0.0272871	0.0304142	0.079501	0.201901	0	0	0.00391281	0	0.00125024	1.23823	0.0623181	0.305092	0	0.126688	0.0225566	0	1.52498	0.0325868	0.206199	0	0.813799	2.59483	0.116023	8.724	13.4059
Map_205	B	Maputo	0.152286	0	0.0616702	0.274889	0.192952	0	0.492545	1.29615	0.357995	0.00259592	0.821074	0.260867	0	0	0.0128388	0	0.00314395	1.3796	0.00992178	0.495844	0	0.859509	0	0	14.1014	0.245624	2.73026	0	1.24037	1.21267	0.0790675	26.2833	77.2967
Map_207	B	Maputo	0.192879	0	0.0887704	0.0161037	0.000593559	0	0.407577	0.330438	0.00596947	0.0251893	0.0972148	0.486788	0	0	0.0362917	0	0.000211799	0.355324	0.0947827	0.187183	0	0.0739635	0.00122998	0	1.36752	0.044373	0.172729	0	0.625802	1.35545	0.120241	6.08662	12.9506
Map_21	A	Maputo	0.138687	0.000344847	0.072996	0.0214265	0.00179982	0	0.31334	0.609245	0.00501047	0.034211	0.107828	0.268464	0	0	0.442197	0	0.00064145	0.648534	0.0682905	0.258683	0	0.0898615	0.00513002	0	1.10223	0.0174106	0.118129	0	0.555029	1.33922	0.0896177	6.30832	12.418
Map_22	A	Maputo	0.121053	0	0.0870213	0.0219162	0.00580506	0	0.250512	0.36524	0.0148879	0.067049	0.113105	0.31376	0	0	0.0239161	0	0.00576793	0.71216	0.0634618	0.12687	0	0.122807	0.000920418	0	1.93442	0.0321956	0.234728	0	0.953484	1.46586	0.111642	7.14859	16.1331
Map_23	A	Maputo	0.627294	0.000296892	0.0406884	0.184973	0.0226284	0.000240498	0.423927	1.10113	0.27901	0.277764	1.49744	0.169637	0	0	0.439128	0	0.00316425	1.86278	0.0163016	0.386335	0	0.906442	0.00206689	0	11.7925	0.250615	2.15003	0.000687504	0.987298	1.34828	0.0674315	24.8381	60.2762
Map_24	A	Maputo	0.0893563	0.000886962	0.0655851	0.0996399	0.00629169	0.00119354	0.191835	0.727227	0.108038	0.0190078	0.282276	0.148021	0	0	0.0517597	0.000209021	0.00530782	0.848251	0.0401366	0.358382	0	0.365081	0.0588514	0	4.03879	0.0921366	0.676443	0.00178607	0.566208	0.969521	0.0962381	9.90846	22.7686
Map_25	A	Maputo	0.102978	0.000457838	0.0319708	0.0152524	0.00301436	0	0.215479	0.223784	0.0188888	0.0131595	0.13215	0.148635	0	0	0.0466413	0	0.00123619	0.399453	0.0211462	0.104082	0	0.0673775	0	0	1.45507	0.0264831	0.181828	0.00691371	0.290139	0.61627	0.0492527	4.17166	10.8555
Map_26	B	Maputo	0.222117	0.00228204	0.0593957	0.0301961	0.00521783	0	0.318503	0.393803	0.0280645	0.0145771	0.259616	0.353231	0	0	0.0440954	0	0.00243884	0.7696	0.0546801	0.172519	0	0.128285	0.011595	0	1.9959	0.080653	0.352927	0	0.511816	0.695097	0.0841856	6.59079	18.6856
Map_27	B	Maputo	0.767368	0.000504224	0.0281539	0.164776	0.0165969	0	0.372214	0.839753	0.21867	0.0206529	1.75247	0.148415	0	0	0.535722	0	0	1.67598	0.0103661	0.290575	0	0.548868	0.00628574	0	8.4189	0.161026	1.67494	0	0.665207	2.42139	0.0373546	20.7762	34.8915
Map_28	B	Maputo	0.104517	0	0.0552009	0.0206347	0.00667482	0	0.32148	0.462667	0.0179898	0.0264906	0.0905791	0.203494	0	0	0.0154678	0	0.0101719	0.401545	0.0375826	0.162722	0	0.116271	0	0	1.69725	0.0547748	0.226937	0.00489033	0.404655	1.0781	0.101686	5.62178	13.9439
Map_29	A	Maputo	0.156628	0.000184376	0.0586945	0.161225	0.01855	0	0.432207	1.03386	0.200349	0.0118429	0.569086	0.249745	0	0	0.0800556	0	0.000857944	1.16734	0.0286937	0.471982	0	0.631694	0.0176551	0	7.61122	0.15644	1.40716	0	0.779804	1.00837	0.080916	16.3346	34.8693
Map_30	B	Maputo	0.218319	0.000416416	0.0388811	0.166979	0.0115393	0	0.449985	1.12205	0.219437	0.082788	0.84678	0.342089	0	0	0.153701	0	0.00389994	1.28811	0.0607766	0.289909	0	0.623961	0.00116548	0	9.34809	0.232443	2.03344	0.0101839	0.864641	1.4418	0.0563582	19.9077	54.6947
Map_31	B	Maputo	0.338073	0.000208905	0.0430447	0.0646522	0.00748162	0	0.331432	0.630178	0.07458	0.0201858	0.40922	0.182608	0	0	0.110167	0	0.0033223	0.866722	0.0409787	0.291132	0	0.244884	0.0127709	0	3.383	0.0801566	0.555483	0.000728365	0.526162	1.68841	0.066802	9.97238	20.0957
Map_32	B	Maputo	0.393644	0	0.0635509	0.163814	0.0116979	0	0.347293	1.16526	0.196821	0.240854	0.891313	0.148055	0	0	2.12497	0	0.000323815	1.3628	0.0286616	0.405136	0	0.544774	0.00158169	0	8.18078	0.173604	1.64578	0.231661	0.9928	1.63941	0.0524551	21.007	46.579
Map_33	B	Maputo	0.209217	0.0135301	0.0368408	0.0428789	0.00257618	0	0.38295	0.212599	0.047413	0.0551195	0.666684	0.125298	0	0	0.112721	0	0.00234728	1.29421	0.00679129	0.0624988	0	0.284481	0.0296294	0	3.1533	0.0923276	0.674646	0	0.963171	1.2064	0.0443437	9.72198	21.8536
Map_34	B	Maputo	0.309465	0	0.0472056	0.157286	0.0184792	0	0.341329	1.05286	0.242971	0.230682	0.786739	0.143137	0	0	0.601891	0	0.00300688	1.85477	0.023666	0.390764	0	0.743983	0	0	9.36199	0.200199	1.81058	0	0.621963	1.14929	0.0667464	20.159	48.7216
Map_35	B	Maputo	0.122826	0.000241006	0.0579524	0.00977065	0.00827534	0	0.274558	0.391569	0.00767912	0.00936714	0.0343812	0.181413	0	0	0.00363387	0	0.00633692	0.618174	0.0268836	0.12524	0	0.149017	0.000386917	0	1.37448	0.0218772	0.179583	0.000514147	0.364565	0.649375	0.0917437	4.70985	14.7044
Map_36	B	Maputo	0.216322	0	0.0430057	0.030108	0.0033752	0	0.284823	0.512964	0.0289702	0.0117801	0.224216	0.210518	0	0	0.135613	0	0.00426175	0.622138	0.0327844	0.196289	0	0.163529	0.00682532	0	2.09085	0.0581123	0.371992	0.000627056	0.484334	0.899393	0.0761177	6.70895	15.9468
Map_37	B	Maputo	0.168796	0	0.044656	0.0216537	0.00169919	0	0.353811	0.413523	0.0300503	0.0399431	0.113497	0.395863	0	0	0.0162143	0	0.00389181	0.563734	0.0572881	0.108655	0	0.145638	0	0	2.27042	0.0401528	0.366836	0	0.524815	0.959206	0.0735528	6.7139	15.052
Map_38	B	Maputo	0.152391	0	0.0592882	0.0331282	0.00591792	0	0.264821	0.237347	0.0620407	0.0548245	0.833085	0.229407	0	0	0.288942	0.00028895	0.00293898	0.380873	0.0511215	0.103562	0	0.247343	0.0197926	0	3.19787	0.0796889	0.455045	0.00164604	0.511685	0.814183	0.0737651	8.16099	19.6092
Map_4	A	Maputo	1.48097	0.000289559	0.03797	0.264877	0.0168177	0	0.592134	1.43327	0.373449	0.000868434	3.05151	0.715165	0	0	0.979885	0	0.00121396	1.1894	0.0822428	0.477962	0	0.910881	0.00848803	0	13.487	0.271469	2.70613	0.00312645	0.984038	1.35678	0.0689303	30.4949	58.2856
Map_40	B	Maputo	0.0444907	0	0.0622951	0.0102298	0.00205718	0	0.127301	0.781463	0.00212323	0.00911707	0.0264816	0.0850306	0	0	0.00435469	0	0.000448787	0.99877	0.0402979	0.273241	0	0.0775571	0	0	0.718534	0.0147422	0.100777	0	0.407769	1.0732	0.0768732	4.93715	10.7316
Map_41	B	Maputo	0.223313	0	0.0900212	0.0545687	0.00324286	0	0.161312	0.274517	0.0501285	0.0294105	0.405935	0.0852399	0	0	0.130377	0	0.000380022	1.63213	0.0573101	0.31254	0	0.190727	0.0010585	0	2.91081	0.0690152	0.538279	0.0022625	0.460644	1.46711	0.0848509	9.23518	25.3859
Map_42	B	Maputo	0.264754	0.000457077	0.0923634	0.0832203	0.00696981	0	0.174564	0.580642	0.0854458	0.108332	0.500918	0.0973835	0	0	0.104651	0	0.00108232	0.92649	0.0599481	0.249951	0	0.256548	0.00853266	0	4.4713	0.0932624	0.709532	0.0007031	1.66776	1.98585	0.113331	12.644	31.3537
Map_44	C	Maputo	0.042538	0	0.0500992	0.012179	0.000506877	0	0.153058	0.483795	0.00537985	0.0253626	0.0586758	0.175924	0	0	0.039286	0	0	1.02696	0.0378428	0.266747	0	0.0596943	0.00128944	0.000457317	0.897786	0.017721	0.122446	0.000436659	0.638846	1.09458	0.0623264	5.27393	11.6285
Map_47	B	Maputo	0.425053	0	0.0662375	0.109143	0.0166962	0	0.215415	0.993484	0.143852	0.336933	1.53695	0.113511	0	0	0.474838	0	0.00156559	1.81682	0.0746697	0.368079	0	0.66228	0.00684518	0	5.56064	0.108535	1.02844	0.00460388	1.09902	2.39873	0.0771556	17.6395	35.8543
Map_48	A	Maputo	0.166148	0.000194619	0.0273656	0.0305468	0.00336819	0	0.303622	0.215026	0.0416494	0.0869984	0.74542	0.281996	0	0	0.223119	0	0.000767555	0.273713	0.0504026	0.0765181	0	0.165103	0.00197754	0	3.10777	0.044969	0.510983	0.000351525	0.567609	0.448435	0.0508979	7.42495	14.6191
Map_49	A	Maputo	0.326308	0.000555986	0.059313	0.110199	0.00791118	0	0.269612	0.6927	0.122257	0.254193	0.573363	0.245802	0	0	0.220325	0	0.000556534	0.899349	0.0620035	0.265442	0	0.418909	0.00505023	0	5.63591	0.126632	1.05628	0	0.65064	1.12274	0.0781	13.2042	32.7546
Map_5	A	Maputo	0.405168	0	0.0651195	0.103391	0.00805847	0	0.284685	0.69118	0.109484	0.0522241	0.767203	0.153302	0	0	0.916331	0	0.0072289	2.18644	0.0442121	0.206925	0	0.382365	0	0	5.33935	0.110591	0.971496	0.000472575	0.634432	1.40575	0.0745168	14.9199	30.1355
Map_51	C	Maputo	0.0619277	0.000388164	0.0620745	0.0114904	0.000940945	0	0.175571	0.429552	0.00312604	0.00898567	0.0816176	0.409185	0	0	0.0193756	0	0	0.705946	0.0634878	0.183543	0	0.0556058	0	0	1.07882	0.0318308	0.136743	0	0.516459	0.9633	0.0784663	5.07843	10.982
Map_52	A	Maputo	0.217231	0.000191943	0.0491347	0.0209493	0.00228575	0	0.324748	0.390978	0.0130322	0.0431649	0.1227	0.289757	0	0	0.0668195	0	0.000751237	0.592154	0.0492601	0.166039	0	0.098795	0.00662317	0	1.54144	0.0451984	0.205586	0.00250492	0.632757	1.03884	0.0755771	5.99652	13.0281
Map_53	A	Maputo	0.118517	0	0.0455258	0.0321394	0.00310532	0.000274048	0.318578	0.235703	0.0356411	0.103563	0.154978	0.189537	0	0	0.0501946	0	0.00134022	0.710198	0.0360621	0.171865	0	0.185124	0.0105429	0	2.08508	0.0422283	0.316076	0.00310562	0.792001	0.816466	0.0630187	6.52086	13.6297
Map_54	A	Maputo	0.676452	0.00099386	0.0487491	0.122889	0.00668313	0.000414522	0.387298	0.856502	0.154345	0.138261	0.847283	0.276551	0.000371635	0	0.403365	0	0.000651461	1.32487	0.053023	0.318295	0	0.549023	0.00360493	0	8.08009	0.183573	1.4337	0.00205084	1.03391	1.31839	0.0616055	18.2829	43.5677
Map_55	C	Maputo	0.921324	0.00160202	0.0412354	0.403134	0.0115962	0	0.520598	1.37735	0.414078	0.029806	2.22188	0.225051	0	0	0.809508	0	0.0219539	1.90187	0.0233456	0.602112	0.000706661	1.33239	0.284139	0	13.5687	0.316319	2.47822	0.0316575	1.01748	1.09843	0.0504842	29.705	60.6543
Map_56	C	Maputo	0.152668	0	0.0629844	0.012078	0.00194141	0	0.464025	0.29562	0.0103885	0.0145372	0.232413	0.410448	0	0	0.0383352	0	0.00024395	0.41668	0.0600394	0.204669	0	0.104621	0	0	1.76928	0.0521996	0.238475	0	0.894001	0.959994	0.074477	6.47012	13.0108
Map_57	A	Maputo	0.543518	0.00154323	0.0545765	0.111991	0.0104348	0	0.360815	0.718403	0.126802	0.0709566	1.03909	0.226712	0	0	0.357081	0	0.0061297	1.72158	0.0471219	0.270673	0	0.439641	0.00544054	0	6.39847	0.138914	1.26217	0	1.05481	1.35295	0.0751409	16.395	30.7637
Map_6	A	Maputo	0.156156	0	0.0646508	0.183381	0.0130811	0	0.387521	1.24547	0.261048	0.0318324	0.584428	0.267254	0	0.00208296	0.0142342	0	0.00211005	1.11067	0.0355171	0.427237	0	0.665216	0.00326746	0.0010384	10.4228	0.21163	1.98754	0.000587397	0.731967	0.885879	0.0774332	19.7741	55.4835
Map_61	A	Maputo	0.375636	0	0.0346318	0.0472842	0.00636903	0	0.26347	0.423816	0.0734612	0.0122341	0.237803	0.193604	0	0	0.0550809	0	0.0011218	0.542164	0.0267599	0.187591	0	0.229558	0.0144907	0	3.51248	0.0807092	0.545301	0.000650216	0.495817	0.671597	0.0617938	8.09343	18.6746
Map_62	A	Maputo	0.169338	0	0.0730815	0.081917	0.0047649	0	0.299556	0.587108	0.0635202	0.0535859	0.211115	0.236281	0	0	0.0456586	0	0.00496936	0.709837	0.0475681	0.253175	0	0.221937	0.054617	0	3.09603	0.0771954	0.500749	0	0.711117	0.855578	0.120892	8.47959	18.184
Map_63	A	Maputo	0.160515	0	0.0604754	0.0367691	0.00216121	0	0.217016	0.469476	0.0241602	0.0416337	0.0887321	0.189619	0	0	0.0258956	0	0.00111499	0.705931	0.0457608	0.207476	0	0.121397	0.0165978	0	1.64134	0.0372324	0.221733	0	0.49559	0.815871	0.0831883	5.70969	12.8331
Map_64	C	Maputo	0.0782385	0	0.0734152	0.0197613	0.00282048	0	0.302221	0.569087	0.0178681	0.0136802	0.0802532	0.36911	0	0.000439041	0.0127246	0	0.000480271	0.440715	0.0791137	0.263974	0	0.104117	0.011223	0	1.53415	0.0353803	0.206265	0.000541639	0.544465	1.00367	0.0918238	5.85554	13.1249
Map_66	A	Maputo	0.670178	0	0.0534922	0.169309	0.0133068	0.000555144	0.354271	1.09523	0.272978	0.311668	1.40158	0.132162	0.000162956	0	0.876045	0	0.000441961	1.5154	0.0346697	0.395013	0	0.730268	0.00720054	0	10.3132	0.195773	1.98559	0.0257422	1.16082	1.91374	0.0625512	23.6914	53.6782
Map_67	A	Maputo	0.374689	0	0.0375255	0.0652269	0.00526056	0.000625008	0.616562	0.521182	0.0905928	0.0576242	0.799896	0.620033	0	0	0.2324	0	0.00117581	0.715736	0.0665483	0.178218	0	0.292364	0.00410489	0	4.78815	0.129173	0.829627	0	1.20461	1.51437	0.0689821	13.2147	24.37
Map_68	A	Maputo	0.119033	0	0.0254717	0.00864426	0.00128173	0	0.222298	0.149741	0.00630588	0.0385592	0.115263	0.318576	0	0	0.0428268	0	0.000892015	0.189028	0.0395625	0.0415928	0	0.0544895	0.00381591	0	1.46046	0.0258515	0.192176	0.0048339	0.458306	0.607713	0.047654	4.17438	9.40744
Map_69	B	Maputo	0.342594	0.00106659	0.0599111	0.0486661	0.00419468	0.000200099	0.241377	0.677287	0.0561987	0.0118973	0.329824	0.235955	0	0.000362546	0.159821	0.000135067	0.000389915	1.31998	0.0494548	0.25695	0	0.252544	0.00205478	0	2.86787	0.0826623	0.567774	0	0.87419	1.83243	0.0767331	10.3525	21.7965
Map_7	A	Maputo	0.125381	0.000147245	0.0292304	0.0127073	0.000992199	0	0.232328	0.188098	0.0174767	0.0451151	0.141849	0.353188	0	0	0.0232744	0	7.37e-05	0.163899	0.0389	0.0462194	0	0.0662711	0.00105595	0	1.82268	0.036018	0.248748	0	0.472438	0.754972	0.0478882	4.86895	12.1887
Map_70	A	Maputo	0.111071	0.000164688	0.0390515	0.0198811	0.00502419	0	0.401172	0.261675	0.0183982	0.0213156	0.107722	0.166314	0	0	0.0169967	0	0.00806284	0.697658	0.0200134	0.0545466	0	0.168379	0.000616454	0.000386738	2.00709	0.0272979	0.363173	0	0.963604	1.03312	0.0566421	6.56937	14.034
Map_73	A	Maputo	0.21729	0	0.0396856	0.0525431	0.005441	0	0.262155	0.423209	0.0719818	0.0414364	0.315752	0.14637	0	0	0.0904626	0	0.00534406	0.631647	0.032485	0.128294	0	0.189961	0	0	3.06066	0.0564472	0.471907	0	0.43996	0.911106	0.0705613	7.6647	20.5497
Map_75	C	Maputo	0.0822671	0.000310855	0.0569768	0.0123547	0.000803812	0	0.179639	0.435448	0.00296327	0.011041	0.0775599	0.198212	0	0	0.0379789	0	0.000855673	0.483731	0.0515953	0.126038	0	0.0531242	0	0	0.940578	0.0267738	0.103825	0	0.37606	0.857548	0.0749483	4.19063	9.66451
Map_76	A	Maputo	0.0553856	0	0.0390395	0.022675	0.000457296	0	0.256317	0.643868	0.00371431	0.0386752	0.0478463	0.140312	0	0.000464789	0.0409688	0	0.00184304	0.878205	0.0417576	0.244847	0	0.0610782	0	0.000474472	0.814966	0.0142957	0.09828	0.00129203	0.268559	1.19159	0.0643385	4.97125	11.7178
Map_78	A	Maputo	0.326861	0	0.04683	0.0160002	0.00492475	0	0.311639	0.469493	0.00388805	0.0659969	0.115781	0.364359	0	0	0.265824	0.000165174	0.000290073	0.492505	0.0715371	0.151782	0	0.0614972	0.00151709	0.000475881	1.39109	0.0313825	0.19988	0.00751187	0.673088	0.906634	0.0792903	6.06025	12.7286
Map_8	A	Maputo	0.204103	0.00166621	0.0622889	0.0233909	0.00214783	0	0.236881	0.363812	0.0247227	0.126299	0.143438	0.224336	0	0	1.59108	0	0.00315639	1.06183	0.0711464	0.16579	0	0.167396	0	0	1.95171	0.0379372	0.29509	0	0.705867	1.13059	0.0916808	8.68634	17.0378
Map_80	A	Maputo	0.268088	0.00194288	0.0371482	0.0315704	0.00549766	0	0.254732	0.278634	0.031874	0.00820568	0.357641	0.183244	0	0	0.0914343	0	0.00519604	0.585909	0.0373943	0.0870083	0	0.130602	0.00710357	0	2.43318	0.0840776	0.435379	0.00871164	0.411674	0.896005	0.0654348	6.73768	17.8295
Map_81	B	Maputo	0.0852958	0.000324053	0.0679049	0.0184808	0.000895442	0.000156367	0.294351	0.612836	0.00503316	0.0224711	0.0699431	0.238973	0	0	0.00805495	0	0.001456	0.516816	0.0531556	0.290119	0	0.0658522	0.00136591	0	1.03655	0.0214844	0.118494	0	0.382788	1.34183	0.0909339	5.34556	4.26259
Map_83	A	Maputo	0.221419	0	0.0525226	0.0375504	0.00706805	0	0.412677	0.378249	0.0661086	0.0113966	0.360168	0.16075	0	0	0.119126	0	0.00828302	0.723321	0.0158173	0.0719191	0	0.282763	0	0	3.52342	0.0417759	0.578967	0.00283344	0.600093	1.08799	0.094311	8.85853	20.0434
Map_86	A	Maputo	0.265632	0	0.0634803	0.0346123	0.00306067	0	0.258961	0.134126	0.0269568	0.196418	0.428431	0.177546	0	0	0.128452	0	0.000812892	0.562566	0.0520591	0.239577	0	0.110985	0	0	2.22767	0.0456191	0.331679	0	0.589616	1.22092	0.08561	7.18479	17.1352
Map_87	B	Maputo	0.289951	0	0.0450329	0.210905	0.00872974	0.000785959	0.400187	1.05821	0.265809	0.0619046	1.05171	0.209362	0	0	0.125685	0	0.00583389	1.38501	0.0294029	0.465373	0	0.802548	0.126136	0	9.06256	0.241839	1.61301	0.00833126	0.940802	1.66547	0.0634032	20.138	38.551
Map_88	B	Maputo	0.269476	0	0.0843186	0.0418826	0.00589772	0	0.318046	0.58679	0.0623981	0.0719136	0.362376	0.496653	0	0	0.911165	0	0.00175157	0.602746	0.0897914	0.219461	0	0.186058	0.00157589	0	2.7867	0.0703262	0.510824	0	1.33601	1.21642	0.130327	10.3629	20.4485
Map_89	A	Maputo	0.129442	0.000931946	0.0404911	0.0152717	0.00217865	0	0.163238	0.310818	0.00641722	0.0268464	0.120708	0.185486	0	0	0.0207541	0	0.000386836	0.470259	0.0396375	0.154736	0	0.0795001	0	0	1.37862	0.028518	0.307941	0	0.462587	0.74056	0.0639013	4.74923	16.451
Map_9	A	Maputo	0.550339	0	0.0456152	0.300791	0.0226215	0.0109777	0.275132	1.45062	0.377901	0.037078	0.972641	0.147911	0	0	0.125423	0	0.00530166	1.20903	0.0130424	0.587575	0	0.881618	0.0456377	0	10.0571	0.250004	1.86682	0	0.920493	0.885063	0.0556399	21.0944	50.0826
Map_90	B	Maputo	1.03915	0.00101212	0.0471439	0.138126	0.0113576	0	0.340161	1.03526	0.228356	0.0194773	1.43094	0.280474	0	0	0.467217	0	0.00192766	1.37109	0.0463771	0.270795	0	0.74788	0.00148532	0	8.77189	0.199536	1.57727	0	0.880746	1.09618	0.0732051	20.0771	45.9775
Map_91	C	Maputo	0.0602479	0.000696825	0.0541818	0.0938241	0.0135314	0	0.272113	0.689849	0.110856	0.0133138	0.280045	0.290994	0	0	0.0507016	0	0	0.69907	0.04844	0.255206	0	0.304263	0	0	4.79018	0.105529	0.838784	0	0.620963	1.25814	0.0813181	10.9322	27.4967
Map_92	C	Maputo	0.0393408	0.00023265	0.0916753	0.0105879	0.000742972	0	0.183657	0.546413	0.0042538	0.0136019	0.0764957	0.297188	0	0	0.0108058	0	0.000695337	0.722926	0.0681199	0.335779	0	0.079046	0	0	1.08077	0.0376261	0.135945	0	0.46101	1.33323	0.124874	5.65501	12.5646
Map_93	C	Maputo	0.189908	0.000396547	0.0572715	0.0437972	0.00324471	0.000189396	0.342302	0.779755	0.033969	0.0130717	0.373233	0.161909	0	0	0.118753	0	0.000237803	0.847572	0.0485301	0.365487	0	0.153563	0	0	2.26986	0.0451578	0.347333	0	0.873746	1.98512	0.0807168	9.13512	15.9281
Map_94	C	Maputo	0.0838016	0.000998665	0.0578443	0.0206293	0.00269089	0	0.322648	0.45094	0.0149077	0.0330131	0.130868	0.385254	0	0	0.0678702	0	0.000885402	0.603596	0.074072	0.228405	0	0.104352	0.00846245	0	1.62551	0.0519024	0.227067	0.00047766	0.651083	1.38863	0.0963692	6.63228	13.7627
Map_95	C	Maputo	0.0582394	0.000416251	0.0728616	0.0130273	0.000352729	0	0.29883	0.427671	0.00304773	0.0364926	0.0575644	0.23408	0	0	0.121228	0	0.000337461	0.58383	0.0578182	0.232734	0	0.0805821	0.00165732	0	1.09649	0.0327534	0.101752	0	0.733616	1.24736	0.0973379	5.59007	11.0388
Map_96	C	Maputo	0.0969194	0.000188295	0.0783768	0.0349362	0.00166943	0	0.285643	0.593751	0.0319401	0.0265111	0.200222	0.244833	0	0	0.0699921	0	0.00121993	0.829432	0.0719861	0.270733	0	0.156469	0.0216768	0	2.04408	0.0507349	0.291103	0.000146743	0.842639	1.51764	0.103337	7.86618	15.3782
Map_98	C	Maputo	0.0659209	0.000486013	0.0599609	0.0172881	0.00112744	0	0.242531	0.314573	0.007869	0.0352795	0.0698001	0.434216	0	0	0.00301119	0	0	0.395463	0.0780534	0.128771	0	0.060783	0.000288287	0	1.29204	0.0389259	0.15987	0.000560145	0.579626	1.05035	0.0809837	5.11778	11.0697
Map_99	C	Maputo	0.0619531	0.00050356	0.0786904	0.0141496	0.000581654	0	0.298554	0.392237	0.00734757	0.0146893	0.0706764	0.304555	0	0	0.0342439	0	0.000241895	0.721567	0.061919	0.228818	0	0.0725958	0.00458744	0	1.01515	0.0260552	0.125692	0	0.464259	1.1063	0.0896861	5.19505	11.9075

## Sheet: Table S7
Table S7. A portion of total ARGs matched with MAGs
MAG_ID	B105	B144	B189	B204	B208	B209	B210	B266	B555	B579	B596	B602	B604	B606	B617	B619	B633	B649	B655	B663	B699	B92	Map1	Map10	Map11	Map12	Map121	Map126	Map129	Map13	Map132	Map138	Map147	Map15	Map153	Map156	Map16	Map17	Map171	Map179	Map18	Map186	Map187	Map19	Map191	Map2	Map200	Map203	Map21
ANIsp_000_s:Escherichia_coli	0.0447286	0.168895	0.754562	0.779257	0.142993	0.140057	0.134007	0.0199605	0.058683	0.0621453	0.114527	0.853207	0.298886	0.0205262	0.21095	0.535311	0.0945227	0.775544	0.136753	0.781803	0.731168	0.365819	0.701336	0.703684	0.282469	0.120075	0.22469	0.373554	0.421893	0.722437	0.218989	0.037945	0.381647	0.511782	0.0206713	0.275664	0.290572	0.716543	0.118623	0.790149	0.230107	0.113006	0.437065	0.500026	0.016986	0.0608661	0.146076	0.146575	0.0631401
ANIsp_001_s:Prevotella_copri	0.00519977	0.00239657	0.000397187	0.0036509	0.000949487	0.000226584	0.00498546	0.000786514	0.0745484	0.00709421	0.0604692	0.000511557	0.0239787	0.00584686	0.00134268	0.0030622	0.041471	0.00160142	0.101851	0.00411565	0.00121148	0.0255095	0.0810093	0.00141785	0.013865	0.120357	0.0269504	0.100669	0.0279052	0.0119331	0.0133501	0.381751	0.178815	0.0426801	0.288652	0.143863	0.0174206	0.00278346	0.0193129	0	0.0199199	0.0471725	0.129336	0.0303591	0.24229	0.0342144	0.213903	0.0726268	0.373026
ANIsp_002_g:Prevotella	0.00700377	0.0021443	0.000864466	0.00253328	0.00360805	0.00113292	0.00761667	0.00155177	0.047883	0.0130533	0.0364272	0.000465051	0.00734701	0.00833489	0.00606693	0.00988038	0.0377152	0.00102807	0.0689582	0.0035034	0.00366762	0.016482	0.0824241	0.00339172	0.0178599	0.135994	0.0322695	0.0518077	0.0268	0.0117089	0.021167	0.0554324	0.183053	0.0380055	0.245232	0.0374433	0.0548416	0.00470986	0.0342975	3.84e-05	0.0178287	0.0486201	0.089461	0.055196	0.149741	0.027088	0.248515	0.0848781	0.0735549
ANIsp_003_s:Bifidobacterium_longum	0.00191012	0.00365792	0.0060279	0.0318647	0.0117736	0.00781715	0.00835526	0.00814149	0.00898404	0.225312	0.0316917	0.0785007	0.00129178	0.0773465	0.0100453	0.000669856	0.00203443	0.0693357	0.00317292	0.0288435	0.0159318	0.010874	0.0288634	0.0891298	0.00336832	0.00366941	0.251463	0.00155265	0.0142565	0.00069755	0.00878297	0.00209179	0.00303586	0.00342049	0.00202451	0.00465512	0.0925576	0.0482544	0.0210143	0.0353926	0.111686	0.00349309	0.000502739	0.0395284	0.00610178	0.232775	0.00194812	0.00588541	0.0162298
ANIsp_004_s:Phocaeicola_vulgatus	0.0287048	0.00542381	0.00137847	0.0105553	0.00208887	0.0853089	0.00715506	0.000531429	0.130746	0.00709421	0.187236	0.002302	0.00839658	0.00136841	0.00198916	0.00748804	0.057903	0.00312376	0.124167	0.00619048	0.000746801	0.187594	0.00437038	0.00133445	0.0204188	0.0236536	0.0300754	0.0107735	0.0230149	0.00274037	0.0169511	0.0501192	0.00516998	0.0181096	0.0216835	0.0140463	0.0202953	0.00848404	0.00274619	0.000873281	0.00889661	0.03534	0.012198	0.00765398	0.0615785	0.0114533	0.0432482	0.0072867	0.0533328
ANIsp_005_s:Faecalibacterium_prausnitzii	0.124264	0.182013	0.0206304	0.00422213	0.0357007	0.0234231	0.0251119	0.0108837	0.0273344	0.0448354	0.019525	0.00232526	0.0284192	0.0258133	0.0198916	0.057512	0.0602895	0.00383551	0.0464305	0.00673469	0.0221883	0.0161401	0.0110674	0.0127745	0.0518043	0.0347183	0.0530142	0.0209132	0.0750124	0.0157198	0.0745674	0.0391164	0.0187863	0.0263758	0.0189132	0.0257448	0.0402467	0.0151518	0.0566849	0.00528912	0.0616028	0.119332	0.016511	0.01351	0.081566	0.0360324	0.0595474	0.0290667	0.0421368
ANIsp_006_s:Bacteroides_fragilis	0.000902	0.00378406	9.35e-05	0.00069541	0.00132928	2.83e-05	0.000323132	0.000382629	0.0129026	0.000851305	0.00371558	6.98e-05	0.0975295	0.000124401	0.000944851	0.00375598	0.179304	9.89e-05	0.00994183	0.000306122	0.000497867	0.0203119	0.000644553	0.000764526	0.143376	0.00423394	0.00316933	0.00430939	0.00306681	0.00108369	0.0626226	0.0291595	0.000541044	0.0178056	0.00351625	0.00202396	0.00769061	0.00708445	0.00122384	0.000302078	0.0138234	0.135507	0.00407483	0.0024914	0.00514529	0.00178162	0.00402611	0.00140129	0.0178354
ANIsp_007_s:Bifidobacterium_bifidum	0.00546506	0.0106584	0.00537371	0.00995927	0.00531713	0.00770385	0.0146794	0.00155177	0.00554334	0.0763337	0.00174851	0.0054411	0.000161473	0.0946383	0.0305336	7.18e-05	0.000234742	0.0458482	0.00105764	0.0323129	0.000597441	0.00813842	0.00132055	0.00122324	0.000234999	0.000282263	0.0261746	0	0.0119909	3.74e-05	0.000614808	0.00188261	0.00592143	0.000190027	0.000106553	0.00271211	0.00466842	0.00558264	0.00167159	0.000313063	0.0485592	0.00283224	0	0.0127138	0.00204492	0.00985347	9.74e-05	0.000520479	0.00490366
ANIsp_008_s:Bifidobacterium_catenulatum	0.00047753	0.000441473	0.000233639	7.45e-05	0.000189897	0.00028323	0.00410839	0.0004464	0.00248495	0.00141884	0.0182865	0.000511557	0.00145325	0.00270573	0.000646477	0.00114832	0.00043036	0.00128509	0	0.000272109	0.00273827	6.84e-05	0.000455903	0.0352655	0.000809442	0.000395168	0.0054078	0.000443614	0.0405868	0.000161931	0.00152238	0.000334686	0.00105203	0.000475068	0.00117208	0.00437176	0.00285019	0.0012502	0.0174323	0.000230678	0.00216212	0.000944079	0.0001323	0.0196486	0.00841057	0.00232702	0.000422092	0.0015214	0.00229995
ANIsp_009_s:Veillonella_ratti	0.00169788	0.0868441	0.000210275	0.000769919	0.01861	0.00056646	0.00207727	0.0110962	0.000764599	0.00312145	0.0383214	0.000511557	0.00201841	0	0.000397832	0.000909091	0.000352113	0.000336101	0.000740349	0.00115646	0.0292414	0.00027356	0.0040088	0.00925771	0.000104444	0.000508073	0.00316933	0.00494312	0.000386804	0.000884394	0.000380595	0.000334686	0.000180348	0.000114016	0.00149174	0.00056671	0.229244	0.00284636	0.000179099	0.00495958	0.000921561	0.00374485	0	0.000924642	0.000230878	0.000399956	0.000714309	0.00144133	0.000216976
ANIsp_010_s:[Eubacterium]_rectale	0.00679153	0.00258577	0.00128502	0.000322869	0.00303836	0.00892174	0.00581637	0.000956572	0.0475007	0.000567537	0.0025499	0	0.00217988	0.000342104	0.0250137	0.00892345	0.0340376	0.000316331	0.0227393	0.00261905	0.00137743	0.00341951	0.00102185	0.000500417	0.00169722	0.00141131	0.00447695	0.015368	0.00328784	0.0134029	0.0106567	0.127934	0.00120232	0.0132829	0.0383591	0.00983646	0.00157252	0.00110866	0.00811916	1.1e-05	0.00152412	0.0659282	0.00267245	0.00110443	0.0226261	0.00265426	0.00214293	0.0219001	0.0299861
ANIsp_011_s:Bifidobacterium_breve	0.000424471	0.000441473	0.00179902	0.00553845	0.0368401	0.00155777	0.00410839	0.00406012	0.0015292	0.152951	0.00947108	0.000976608	8.07e-05	0.172856	0.00298374	0.000430622	0.000156495	0.000336101	0.00105764	0.0356463	0.00887864	0.00396663	0.00235812	0.00382263	7.83e-05	0.000112905	0.00356826	3.17e-05	0.00292866	0.00122071	0.000409872	0	3.01e-05	5.7e-05	5.33e-05	4.05e-05	0.00277648	0.0122346	0.000865646	0.00109297	0.0102435	9.44e-05	0.00015876	0.0056249	0.00062667	0.034578	0	0.00904832	0.000260371
ANIsp_012_s:Bacteroides_ovatus	0.000371412	0.0021443	4.67e-05	4.97e-05	0.00151918	0.000141615	0	0	0.171175	0	0.00218563	0	0	0	0.000198916	9.57e-05	0.0108764	0	0.0941301	0.00312925	1.66e-05	0.013678	0	0	0.00112277	0.0324037	0.0728945	0.00038024	0.0174615	0.000871937	0.0213133	0.0143497	6.01e-05	0.0103375	0.000479489	0.00222636	0.0419175	0.00073911	8.95e-05	3.3e-05	0.0125829	0.0385499	0.0018522	0.000642112	0.0138527	0.015671	0.00172083	0.00144133	0.00794133
ANIsp_013_f:Veillonellaceae	0.00249377	0.00889253	0.000467279	0.000745082	0.0258261	0.000962982	0.0027697	0.000680229	0.00248495	0.00397276	0.00451698	0.000116263	0.000242209	0.00245693	0.0015416	0.0018421	0.0152191	5.93e-05	0.0121629	0.000884354	0.014405	0.00184653	0.00133627	0.000347512	0.00323777	0.0203794	0.00534131	0.0158117	0.0102779	0.0109117	0.00257634	0.0122579	0.0159909	0.00469368	0.00554076	0.00388601	0.00832944	0.000432458	0.0126862	2.2e-05	0.00145323	0.0103849	0.0015876	0.0332357	0.00963093	0.00825365	0.00600669	0.0182168	0.00633571
ANIsp_014_f:Prevotellaceae	0.00302435	0.00113522	0.000303731	0.000894099	0.00113938	0.000481491	0.00203111	0.000701486	0.00219822	0.00283768	0.00451698	2.33e-05	0.00169546	0.000746408	0.00109404	0.00662679	0.0160016	5.93e-05	0.0129032	0.000884354	0.000879566	0.0048557	0.00243672	0.000639422	0.00477832	0.0163712	0.00505319	0.0315282	0.0022932	0.00204282	0.00553327	0.0033887	0.00399772	0.00351551	0.0052211	0.00392649	0.0030959	0.00134455	0.00280589	1.1e-05	0.00170134	0.0121472	0.00492155	0.00267119	0.146113	0.00338145	0.0168512	0.0634183	0.0054678
ANIsp_015_o:Coriobacteriales	0.00143259	0.000126135	0	2.48e-05	0.000189897	2.83e-05	0	0	0	0	0	9.3e-05	0	6.22e-05	0.000149187	0	0	0	0	0	0	0	0.00018865	1.39e-05	2.61e-05	0	0.00157358	0	0.000303918	2.49e-05	0	4.18e-05	0.000390754	0.000171025	5.33e-05	0.000121438	2.46e-05	0.000338103	0.00158204	0.00016477	0.00053167	0.000220285	0.00015876	0.0127909	0.000329826	0.148166	0	0.000160147	8.68e-05
ANIsp_016_o:Bacteroidales	0.000795883	0.000441473	9.35e-05	0.000347705	0.00075959	0.000254907	0.000923233	4.25e-05	0.000955749	0	0.00182136	0	0.000403682	0	0.000397832	0.00138756	0.00876369	0	0.00581703	0.000306122	0.000116169	0.00198331	0.0180318	1.39e-05	0.00216722	0.000846788	0.00119681	0.00243988	0.000607836	0.00089685	0.00128817	0.00171527	0.0030058	0.00083612	0.0337773	0.00109294	0.000761689	7.86e-05	0.000119399	0	0.000354447	0.00478333	0.0338687	0.00832178	0.0107853	0.00149075	0.0239943	0.0314289	0.00308106
ANIsp_017_s:Bacteroides_sp._A1C1	0.000848941	0.00100908	0.000327095	0.00161435	0.000189897	0.000368199	0.0148179	4.25e-05	0.00573449	0.000567537	0.0979892	2.33e-05	0.000161473	0	0.000149187	0.000933014	0.0225352	0	0.0663141	0.000816327	1.66e-05	0.0118999	0.00163496	0	0.00276777	0.0164277	0.0191489	0.000697107	0.0189534	0.000149475	0.00383523	0.00870184	0.000541044	0.00944436	0.00138519	0.00420985	0.00918941	0.000133669	5.97e-05	0	0.000389891	0.10344	0.00259307	0.000667797	0.011379	0.0302876	0.0101302	0.00168155	0.0214373
ANIsp_018_c:Clostridia	0	0	4.67e-05	0	0.000189897	0	0	8.5e-05	0	0	0	0	0	0	0.000149187	0	0	0	0	0	0	0	0	0	5.22e-05	0	0	0.0199943	2.76e-05	7.47e-05	5.86e-05	0.00363971	0	0.0090073	0.000266383	0.00242876	0	7.86e-06	0	0	3.54e-05	3.15e-05	0	0	0	3.64e-05	3.25e-05	0.000160147	0.000433952
ANIsp_019_o:Bacteroidales	5.31e-05	0.000504541	0	9.93e-05	0	0	0	0	0.000669024	0	0.000218563	0	0	0	0	0.000191388	0.00121283	0	0.000105764	0	0	0.00102585	0.00039302	0	0.00154055	0.000733883	2.22e-05	0.0004753	8.29e-05	0.00300196	0.00128817	0.00204995	0.00156302	9.5e-05	0.00015983	0.017487	0.000122853	0	2.98e-05	0	0.000177223	0.0011329	0.000238139	0.00023116	0.0120716	0.000290877	0.0111043	0.00128118	0.000216976
ANIsp_020_s:Blautia_wexlerae	0.0490794	0.117495	0.0272891	0.0203656	0.00227877	0.00733566	0.0758436	0.00250834	0.00697697	0.0119183	0.00305989	9.3e-05	0.00387534	0.010854	0.0126312	0.0234211	0.00946792	0.0182483	0.0229508	0.000544218	0.002257	0.00034195	0.000298695	0.00107034	0.00885164	0.00248391	0.00410018	0.00602047	0.0167984	0.00274037	0.0240653	0.0153119	0.00282545	0.00687899	0.00399574	0.00558614	0.00710091	0.00168265	0.00725352	2.75e-05	0.0174388	0.0173081	0.00338687	0.00405815	0.00692635	0.0122168	0.0055846	0.00736678	0.0140167
ANIsp_021_s:Prevotella_hominis	0.00122035	0.00107215	9.35e-05	0.000397377	0.000189897	0.00056646	0.000784748	0.000403886	0.00248495	0.000567537	0.00131138	4.65e-05	0.000968836	0	0.000745935	0.00258373	0.00156495	1.98e-05	0.00116341	6.8e-05	0.000282125	0.00506087	0.000267254	6.95e-05	0.00203666	0.00841143	0.00234929	0.00693938	0.00138144	0.00100896	0.00245923	0.00376522	0.00111215	0.00440864	0.00149174	0.00198348	0.000565124	0.000180846	0.00170144	8.79e-05	0.00113423	0.00270636	0.0463049	0.00505985	0.017085	0.00109079	0.0142862	0.00260239	0.00325464
ANIsp_022_s:Bacteroides_fragilis	5.31e-05	6.31e-05	0.000163548	7.45e-05	0.00208887	5.66e-05	9.23e-05	0.0002976	0	0.000283768	7.29e-05	2.33e-05	0.00145325	0	9.95e-05	0.000239234	0.000978091	0.0138395	0.000105764	6.8e-05	0.000282125	0.00020517	6.29e-05	0.00119544	0.000678887	0.000112905	0.00121897	0.0151145	0.0135934	8.72e-05	0.00263489	0.000125507	0.000811566	0.000399057	5.33e-05	0.00101198	0.00277648	0.000786287	2.98e-05	0.00105453	0.128026	0.000251754	0.000846718	0.00146402	3.3e-05	3.64e-05	0.000324686	0.0042439	8.68e-05
ANIsp_023_s:Bifidobacterium_pseudocatenulatum	0.000795883	0.000882947	0.000584099	0.000372541	0.000379795	0.000311553	0.0012002	0.00248709	0.0155787	0.00879682	0.00342416	0.000697577	0.00226062	0.00534926	0.00139241	0.00212919	0.00191706	0.00118624	0.000528821	0.000408163	0.0206781	0	0.00105329	0.00379483	0.00203666	0.00208874	0.00844415	0.00104566	0.00406145	0.00134527	0.00606025	0.00188261	0.00327632	0.00186227	0.00527437	0.050842	0.00425072	0.00292499	0.244351	0.000966651	0.00336724	0.00173081	0.000476279	0.00187497	0.00273756	0.00523579	0.00285724	0.011931	0.0145374
ANIsp_024_s:Prevotellamassilia_timonensis	0.000159177	6.31e-05	0	0.000149016	0	0	0	0	0.000286725	0	7.29e-05	4.65e-05	0	0	0	0	0	0	0.000423057	0	0	0.00020517	3.14e-05	0	0.000313332	5.65e-05	2.22e-05	0.0078583	0	9.97e-05	0	0	0	0.000361052	0.0407565	0	4.91e-05	0	2.98e-05	0	0	0.000125877	0.000555658	0.000179791	0.000494739	7.27e-05	0	0	4.34e-05
ANIsp_025_s:Megamonas_funiformis	0.000795883	0.000378406	7.01e-05	0	0.000189897	0.000368199	0.000507778	0.0004464	0.000477874	0	0.000364272	0	0.000484418	0	9.95e-05	0.000167464	0	0	0.000211528	3.4e-05	0.000431485	0.00020517	0	0	0.00825108	0.000733883	0	0.000126747	0.000221031	2.49e-05	0.000497702	0.000125507	9.02e-05	9.5e-05	0.000106553	0.000202396	0.00152338	2.36e-05	0.00104474	3.3e-05	0.0108106	0.000377632	7.94e-05	0.000179791	0.000461757	0.000145439	0.00827949	0.000520479	0.0167506
ANIsp_026_s:Parabacteroides_sp._CT06	0.00334271	0.00227043	2.34e-05	0.00131631	0.00075959	0	0.00124636	4.25e-05	0.0441556	0	0.0104182	0.000209273	0.000403682	0	0	0.000215311	0.00426448	0	0.0549974	0.00653061	9.96e-05	0.152783	0.000613111	2.78e-05	0.00240221	0.0149035	0.0180629	0.00066542	0.00270763	0.000149475	0.00134672	0.00464377	0.000120232	0.00305944	0.000266383	0.000526231	0.0049387	0.000566127	0	1.65e-05	0.00999539	0.00692325	0.00156114	0.000616428	0.0098618	0.010617	0.00623397	0.00104096	0.00295088
ANIsp_027_s:Akkermansia_muciniphila	0	0.0066221	0.0128268	0	0	2.83e-05	0.0655957	0.00125417	0.00334512	0	0.00298703	0	0	0	0.00218807	0	7.82e-05	1.98e-05	0	0.000170068	0	0	0	0	0.000234999	0.166817	4.43e-05	0.00019012	5.53e-05	0.000460881	0.00734842	0	0	0.000399057	5.33e-05	0.020523	0	1.57e-05	0.000268649	0	0	0.000283224	0	0	0.0106534	0.0484311	0	0	0.0113262
ANIsp_028_s:Parabacteroides_merdae	0.000265294	0.00138749	0	0.001515	0.00246867	0.000113292	0.00230808	0.0001488	0.00105132	0.00567537	0.000728544	0	0.000161473	0	0.000149187	0.0069378	0	1.98e-05	0.00433633	0	1.66e-05	0.00034195	0.000267254	0	5.22e-05	0.00163712	0.000554078	0.000126747	0.0122672	0.000186844	0.00093685	0.000460193	0	0.00123518	0	0.00348122	0.000466842	0	0	0	0	0.00119583	0.000687958	0.00187497	0.00771793	0.00625386	0.00207799	0.000560516	0.0193109
ANIsp_029_g:Collinsella	0.000848941	0.00145056	0.00355132	0.000720246	0.000949487	0.000679752	0.00267738	0.000233829	0.0015292	0.00340522	0.000509981	0.00332512	0.000161473	0.00320333	0.00248645	0.000215311	0.00043036	0.00185844	0.00274987	0.0020068	0.00101233	0.00020517	0.00600534	0.00143175	0.00127944	0.000282263	0.00345745	0.000411927	0.0315522	0.00153212	0.00181515	0.00138058	0.00607172	0.00214731	0.00143847	0.00299547	0.000859972	0.0036641	0.184144	0.00199372	0.0668841	0.00802467	0.00611224	0.0351621	0.00197896	0.0102171	0.00120134	0.0107699	0.00377539
ANIsp_030_o:Bacteroidales	0	0	0	0	0	0	0	0	0	0	0	0	0	0	0	0	0	0	0	0	0	0	4.72e-05	0	0	0.000620978	0	0.00180614	0	0.00317634	0	0	6.01e-05	3.8e-05	0.000372936	0.000607189	0	0	0.00486553	0	0	0	0.00283121	0.0059588	0	0	0.000649372	0.000680626	0.000607533
ANIsp_031_s:[Ruminococcus]_gnavus	0.0395288	0.00599142	0.000794374	0.000198689	0.0581086	0.00844025	0.0309745	0.0602853	0.0218866	0.00255392	0.226359	0.000395294	0.0982561	0.000404304	0.00417723	0.0785407	0.0021518	0.00968762	0.000951877	0.00102041	0.0617024	0.00854876	0.00130483	0.000486517	0.00206277	0.00462911	0.0126108	0.000918914	0.00306681	0.000784744	0.0137893	0.00548048	0.000240464	0.00125418	0.000586042	0.00149773	0.000761689	0.00459978	0.00173129	9.89e-05	0.0073016	0.0168361	0.000291059	0.000616428	0.00105544	0.00305421	0.000422092	0.0007607	0.00225655
ANIsp_032_s:Alistipes_putredinis	0.000636706	0.00100908	7.01e-05	0	0	0.000113292	0.000461617	2.13e-05	9.56e-05	0	0	0	0.000242209	0	0.000397832	0	7.82e-05	0	0.000211528	0	0	0.000547121	0	0	7.83e-05	0.0233713	0.000576241	0.000158433	0.0302813	0.000174387	0.000468425	0.000836715	0	0.00292642	0.000266383	0.00307642	9.83e-05	0	0	0	0	0.00132171	5.29e-05	2.57e-05	0.00738811	0.000545395	0.000259749	0	0.0237806
ANIsp_033_f:Succinivibrionaceae	0	0	0	0	0	0	0	0	0	0	0	0	0	0	0	0	0	0	0	0	0	0	0	0	0	0.0218471	0	0.0192972	0	0.0132534	0	0	0	0	0	0	0	0	0	0	0	0	0.00010584	0	0.000230878	0	0	0	0
ANIsp_034_s:Lactobacillus_ruminis	5.31e-05	0.000441473	0	0	0	2.83e-05	0	0.000127543	9.56e-05	0	0	0	0	0.000124401	0.000149187	0	3.91e-05	1.98e-05	0	0	1.66e-05	0	1.57e-05	1.39e-05	0	5.65e-05	0.000177305	0.00345385	0.000110516	0	5.86e-05	0.000920387	0.0063723	7.6e-05	0	0.00101198	0.000982825	6.29e-05	0.0738187	2.2e-05	0.017297	0	0	0.00952895	0.000164913	0.000109079	0	0	4.34e-05
ANIsp_035_s:Bacteroides_caccae	0.00281212	0.000819879	0.000373823	0.000372541	0.014812	0.000141615	0.00129253	0.000510172	0.0396636	0.000851305	0.00167565	4.65e-05	0.000484418	0	0.000149187	0.00433014	0.000586854	0	0.00211528	0.000170068	0.00911098	0.00232526	0.000613111	1.39e-05	0.00101833	0.0147906	0.0203014	0.00028518	0.00301155	0.000174387	0.0037474	0.00614986	0	0.000874126	0.000213106	0.00165965	0.000859972	2.36e-05	0.000208949	0	0.00116967	0.00320987	0.000873178	0.000488005	0.00791583	0.0045086	0.00409104	0.00088081	0.00164902
ANIsp_036_o:Bacteroidales	0	0	0	0	0	0	9.23e-05	0	0	0	0	0	0	0	0	0	3.91e-05	0	0	0	0	0.000820681	0	0	0	0.00688721	4.43e-05	0.00383409	0.000110516	0.000884394	2.93e-05	0.000125507	0	0.000950137	0	0.000161917	0	0	0	0	0	0	0.000846718	0.00300509	0.000692635	0.00363597	0	8.01e-05	0.000477348
ANIsp_037_f:Prevotellaceae	0	0	0	0	0	0	0	0	0	0	0	0	0	0	0	0	0	0	0	0	0	6.84e-05	0	0	0	0	0	6.34e-05	0	0.000435969	0	0	0	5.7e-05	0.00015983	0	0	0	0	0	0	0	0.0306406	7.71e-05	0.00135229	0	0	0	0
ANIsp_038_s:Streptococcus_pasteurianus	0	0.000315338	0	4.97e-05	0.000949487	0	0.000138485	0	0	0	0.000582835	2.33e-05	0	6.22e-05	4.97e-05	4.78e-05	0.00410798	0	0.00211528	0.000272109	4.98e-05	0.00013678	0.000361578	0.000236308	0.000417776	0	0.000288121	0.00171108	0	0.000535619	8.78e-05	0.000125507	0.092729	0.0438583	0.000905701	0.000526231	9.83e-05	0.00016512	0	0.000637111	3.54e-05	0.00135318	0.0787183	7.71e-05	0.00062667	3.64e-05	0.000746777	8.01e-05	0.00121507
ANIsp_039_s:Streptococcus_sp._HSISS3	0.0011673	0.000630676	0.00119156	4.97e-05	0.00341815	0.000793044	0.00083091	0.000212571	0.00019115	0.000283768	0.000437127	0.00116263	0.00250283	0.00164832	0.000547019	0.00416268	0.000938967	0.0070779	0.00359598	0.000782313	0.00282125	0.00868554	0.00303411	0.0700584	0.00843386	0.00067743	0.00616135	0.00019012	0.00168536	0.0007972	0.00125889	0.00154792	9.02e-05	0.000361052	0.00170485	0.000323834	0.00346446	0.0173062	0.00752216	0.00328991	0.00492681	0.000377632	0.000343979	0.0150768	0.000230878	0.00749009	0.00451313	0.00860792	0.00108488
ANIsp_040_s:Klebsiella_pneumoniae	0.071258	0.000189203	0.00434569	0.0202166	0.00341815	0.340471	0.00470849	0.340136	0.00755042	0.000851305	0.000218563	0.00792913	0.11408	0.262145	0.0739967	0.000741627	0.225391	0.0116054	0.00285563	0.00486395	0.00273827	0.0735194	0.015768	0.00312761	0.0554598	0.00965338	0.0117465	0.0135936	0.000193402	0.00269055	0.0176245	0.000251015	0.00390754	0.000285041	0.000319659	0.109861	0.0334406	0.0498113	0.0242978	0.00127422	0.00418247	0.000377632	0.000264599	0.000102738	0.0156997	0.0548667	0.00659112	0.18489	0.0262107
ANIsp_041_s:Bacteroides_thetaiotaomicron	0.003608	0	0.000186912	2.48e-05	0.000379795	0	9.23e-05	2.13e-05	0.000955749	0	0.00218563	2.33e-05	0.000322945	0	0.000149187	0.000382775	0.000156495	0	0.0225278	0.0110204	0	6.84e-05	0	0	7.83e-05	0.0010726	0.00070922	0	0.00776372	0.000112106	0.0276664	0.00389072	0	0.00370553	0	0.000161917	0.00926313	4.72e-05	0	4.94e-05	0.0436324	0.0200774	0.000343979	0.000719166	0.00244071	0.0043268	0.00022728	0.000160147	0.000998091
ANIsp_042_s:Gemmiger_formicilis	0.00753436	0.00145056	0.000233639	0	0	0.000424845	0.000138485	8.5e-05	0.0003823	0	0	2.33e-05	0.000484418	0	0.000397832	0.000382775	0.000117371	9.89e-05	0	0.000204082	0	0	1.57e-05	1.39e-05	0.000731109	0.000338715	0	0.000887227	0.0118804	0.00110861	0.00526978	0.0113375	0.00526015	0.00256537	0.000745871	0.0114556	9.83e-05	2.36e-05	0.00871616	0	0.00255201	0.0299273	0.000264599	0.000488005	0.00161615	0.000218158	0.000487029	0.00196181	0.00928658
ANIsp_043_s:Bacteroides_stercoris	0.00137953	0	0	0	0.000189897	0.000538137	0.00138485	0.000212571	0.00372742	0	0.000218563	0	0	0	0	0.00069378	0	0	0.070862	6.8e-05	0.00174254	0.00013678	0	0	2.61e-05	0.025573	0.0229388	0	0.00024866	1.25e-05	0.00111251	0.000878551	0	0.00112116	0	0.000607189	9.83e-05	0	0	0	0.000212668	0.00160493	0	0	0.00263861	0.000509035	0.000194812	0.000160147	0.000564138
ANIsp_044_s:Lactococcus_petauri	0	0	0	0	0	0	0	0.0004464	0	0	0	0	0	0	9.95e-05	0	0	0	0	0	0	0	0	0	0.000966108	0.000169358	8.87e-05	0.0571945	0	0.000685094	0	0	0.00309597	0.006936	0	0	9.83e-05	0.00016512	0	2.2e-05	0	0.000157347	0.00174635	0	0	0	0.00022728	0	0
ANIsp_045_o:Bacteroidales	0	0	0	0	0	0	0	0	0	0	0	0	0	0	0	0	0	0	0	0	0	0	0	0	0	0.00779045	0	0	0	0.00494513	0	0	0	0.00476969	0	0	0	0	0	0	0	0	0.00187865	0	0	0	0	0	0
ANIsp_046_s:Lactobacillus_mucosae	0	0	0	4.97e-05	0.000189897	5.66e-05	9.23e-05	0	0	0.000851305	0	0	8.07e-05	0.000622007	0	2.39e-05	0	0	0	6.8e-05	0.000348507	0	0	0.000945232	0.000130555	0	2.22e-05	0	2.76e-05	2.49e-05	2.93e-05	4.18e-05	3.01e-05	0	0	0.000161917	0.000196565	0.0120145	0.000208949	2.75e-05	0.000141779	3.15e-05	0	0.000128422	0	0.000109079	0	8.01e-05	0
ANIsp_047_o:Clostridiales	0.00880777	0.0021443	0.000514007	0.000149016	0	0.00028323	0.00106172	0.000318857	0.000764599	0	0.000145709	0	0.000645891	0	0.00656422	0.000956938	0.000273865	0.000177936	0.00105764	0.000102041	9.96e-05	0	1.57e-05	0	0.000234999	0	0	0.00177445	0.000663093	0.00216739	0.0280762	0.00179894	0.00204395	0.00262238	0.00170485	0.00728627	0.000147424	0.000259475	0.00205964	0	0.00046078	0.00047204	0.000264599	0.000282529	0.00600284	3.64e-05	9.74e-05	0.000840774	0.00785454
ANIsp_048_f:Prevotellaceae	0	0	0	0	0	2.83e-05	0	2.13e-05	0	0	0	0	8.07e-05	0	0	4.78e-05	0	0	0	0	0	0	1.57e-05	0	0.000339443	0.00045162	0	0.00266168	0	0.000411056	0.000146383	0.000543865	0.00306592	0.000152022	0.0423548	0.00246924	4.91e-05	0	0.000119399	3.84e-05	0.000106334	3.15e-05	0.000317519	0.000128422	0.00112141	0	0.000746777	0.000400368	0.000130186
ANIsp_049_s:Ruthenibacterium_lactatiformans	0.00557118	0.0103431	0.00607462	0	0	0.000368199	4.62e-05	2.13e-05	0.00401415	0.000283768	0	9.3e-05	0.000403682	0	0.0311303	0.000645933	0.00156495	0.00126532	0	0.000952381	9.96e-05	0	0.000628832	0	0	0.00208874	0.000576241	0.000158433	0.00469691	8.72e-05	0.000204936	0.00029285	3.01e-05	0.000513074	0	0.000202396	4.91e-05	0.000196572	0.000119399	0.000664572	0.00109878	0.000157347	5.29e-05	0	0.00013193	0.0754827	3.25e-05	0.000200184	4.34e-05
ANIsp_050_f:Prevotellaceae	0.000159177	0.00025227	0	4.97e-05	0	2.83e-05	0.000138485	0.000191314	0.0011469	0	0.000874253	0	0	0	0.000149187	0.000239234	0.00121283	0	0	0	0	0.00157297	0.000487345	0	0.00133166	0.000790335	0.00121897	0.0109636	0.000331547	0.00544338	0.000907574	0.000920387	0.000270522	0.000361052	0.00154502	0.00113342	0.00039313	2.36e-05	0.000238799	0	0.000319002	0.00138465	0.001323	0.00023116	0.00577196	0.000436316	0.00477288	0.000400368	0.00125846
ANIsp_051_s:Coprococcus_phoceensis	0.0198971	0.0134965	2.34e-05	0	0	0.000424845	0.000507778	4.25e-05	0.003823	0	0.00932537	0	0.0579687	6.22e-05	4.97e-05	0.167416	0.000117371	0	0.00528821	0.00037415	8.3e-05	0	0	0	0.0264244	0.00942757	4.43e-05	3.17e-05	0.000414433	1.25e-05	0	0.00029285	0	0.000665096	0.00015983	0.000121438	4.91e-05	0.000935682	5.97e-05	0	0.0200971	0.0016364	0.00010584	0	3.3e-05	7.27e-05	0	4e-05	4.34e-05
ANIsp_052_s:Anaerostipes_hadrus	0.00047753	0.00807265	0.0109343	2.48e-05	0	0.00388025	0.0145871	0.0001488	0.0199752	0	0.000145709	0	0.000242209	0	0.000895122	0.00150718	0	0	0	3.4e-05	0	0	0	0	0.000208888	0.000338715	0	0.000633734	0.00533238	0.000137019	0.00491847	0.00163159	0.00075145	0.00041806	0.0147576	0.00186205	7.37e-05	0.000102217	0.00546252	0	0.00932194	0.0214306	0.000317519	0.000256845	0.00201194	0.000290877	0.00100653	0.00468431	0.00243013
ANIsp_053_c:Bacilli	0	0	0	0	0	0	0	0	0	0	0	0	0	0	0	0	0	0	0	0	0	0	0	0	0	0	0	0.000887227	0	0.0449795	0	0	0	0.00020903	0	8.1e-05	2.46e-05	0	0	0	0	0	0.000952557	0	0	0	0	0	0
ANIsp_054_g:Faecalibacterium	0	0.000189203	2.34e-05	0	0	0.00322882	4.62e-05	0	9.56e-05	0	0	0	0	0	4.97e-05	0.00062201	0	0	0	0	0	0	0.000172929	0	5.22e-05	0	0	0.00240819	8.29e-05	0.000435969	0.0351319	0.00276116	6.01e-05	0.00602387	0.00207778	0.000323834	0	0	0.00128354	0	3.54e-05	0.00047204	0.00730294	0	0.000329826	0	0.00457807	0.0241422	8.68e-05
ANIsp_055_c:Mollicutes	0	0	0	0	0	0	0	0	0	0	0	0	0	0	0	0	0	0	0	0	0	0	0	0	0	0	0	0.000253493	0	1.25e-05	0.00114179	0	6.01e-05	1.9e-05	0.00618008	0	4.91e-05	0	0.00298499	4.94e-05	0	0	0	0	0	0	0.000357154	4e-05	0
ANIsp_056_g:Veillonella	0.000212235	0.00378406	4.67e-05	0.00288098	0	2.83e-05	0.000184647	0.0058032	0	0	0.000509981	0	0.000322945	9.33e-05	0.000547019	4.78e-05	0.000234742	0	0.000105764	0	0	6.84e-05	0.00394592	0.00499027	0.00344665	0	4.43e-05	0.000221807	5.53e-05	0.0017937	0.00125889	0.000125507	0.000240464	0.000380055	0.00015983	4.05e-05	0.000196565	0.00135241	0.000119399	0.0197175	0.000177223	0	0.00015876	0.0113012	0	3.64e-05	0.00532485	0.00172158	0.000173581
ANIsp_057_s:Streptococcus_infantarius	0	0	0	0	0	0	4.62e-05	0	0.00019115	0	0	2.33e-05	0	6.22e-05	0	2.39e-05	0	1.98e-05	0	0	0	0.000478731	0.003097	0.00446205	0.000182777	0	4.43e-05	0	0	0.000137019	0.00348391	0.00029285	0.00102197	0.000133019	5.33e-05	0.000404793	2.46e-05	0.00169052	5.97e-05	0.0846918	0	3.15e-05	0.000714418	0	0	7.27e-05	0.00814962	0.00472435	0.000173581
ANIsp_058_g:Megasphaera	5.31e-05	0	0	0	0	0	0	2.13e-05	0.0034407	0	7.29e-05	0	0	9.33e-05	0	0	0	0	0	0.000136054	1.66e-05	0	0	0	0	0	0.000110816	0	0.00588495	0	0	0	0.000240464	0	0	4.05e-05	0.000982825	3.93e-05	0	0	0	0	0	0	0	3.64e-05	0	0	0
ANIsp_059_s:Megasphaera_massiliensis	0.001804	0.0695636	0	0	0	0.00662758	9.23e-05	0	9.56e-05	0	0.000218563	0	0	0	0	0	0	0	0.00507668	0	6.64e-05	0	9.43e-05	1.39e-05	0	0	0.000376773	0	5.53e-05	6.23e-05	0	0	0	0	5.33e-05	0	0.00137596	0	0	0	0	3.15e-05	0	0.109955	3.3e-05	0	0	4e-05	0
ANIsp_060_o:Bacteroidales	0	0	0	0	0	0	0	0	0	0	0	0	0	0	0	0	0	0	0	0	0	0	0	0	0	0	0	0.00183783	0	4.98e-05	0	0	0	0.000304044	0	0	0	0	0	0	0	0	0.00359855	0.000359583	0	0	3.25e-05	0	0
ANIsp_061_s:Barnesiella_intestinihominis	0.000212235	0.000189203	2.34e-05	0	0	0.000141615	9.23e-05	0.000191314	0.000573449	0	0	0	8.07e-05	0	0.000745935	7.18e-05	0.000156495	0	0.000105764	0.000544218	8.3e-05	0	1.57e-05	0	2.61e-05	0.00067743	0.000110816	9.51e-05	8.29e-05	0.000161931	5.86e-05	0.00753044	0	0.00184326	0.000106553	0.000121438	0	0	2.98e-05	0	0	3.15e-05	0	5.14e-05	9.89e-05	0.000472676	0	0.000480442	0.000173581
ANIsp_062_s:Roseburia_inulinvorans	0.0140075	0.000126135	0.00264013	0	0	0.000736398	0.0089092	2.13e-05	0.00019115	0	0	0	0	0	0.000596748	0.000717703	3.91e-05	0	0.000634585	0	3.32e-05	0	0.000157208	0	0.000104444	0.00191939	2.22e-05	0.00253493	0.000524949	0.000772287	0.0182393	0.0017571	0	0.00311645	0.00825786	0.00141677	4.91e-05	8.65e-05	0.00137309	0	0.000248113	0.000692325	0.0011907	2.57e-05	0.00178106	0.000109079	0.000876652	0.0118909	0.00425273
ANIsp_063_s:Phascolarctobacterium_succinatutens	0	0	0	0.000149016	0	0	0	0	0	0	0	0	0	0	0	0	0	0	0	0	0	0	0	0	0	0	0	0.000348554	0	0.000485794	0	0	0.000841624	0.000171025	0.00154502	0.00101198	0	0	0	0	0.00244568	0	0	0	0	0	0	0	0
ANIsp_064_g:Akkermansia	0.000159177	0.000189203	0	0	0.000189897	0	0	4.25e-05	0	0	0.000874253	0	8.07e-05	0	4.97e-05	0	0.00043036	0	0	0	0	0	0	0	0.000234999	0	0	3.17e-05	0.0109963	0.000510706	2.93e-05	0.000167343	0	5.7e-05	0.000266383	8.1e-05	0.000343989	0	8.95e-05	1.65e-05	0.000354447	0.0294553	0	0.000359583	0.00013193	0	0.000357154	8.01e-05	8.68e-05
ANIsp_065_o:Erysipelotrichales	0	0	7.01e-05	0	0	0	0	0	0	0	0	0	0	0	0	0	0	0	0	0	0	0	0	0	0	0	0	0.000823854	0	0.000871937	8.78e-05	0	0.00015029	0.00311645	0.00729888	0.00416937	0	0	2.98e-05	0	0.0125829	0	0	0	0.00148422	0	0	4e-05	0
ANIsp_066_s:[Ruminococcus]_faecis	0.000583647	0.0534813	0.0192519	0	0	0.0627071	0.0137562	0.0001488	9.56e-05	0	0.000291418	0	0.000161473	0	0.00049729	0.0103589	3.91e-05	0	0	6.8e-05	0.000431485	0	1.57e-05	2.78e-05	0.000234999	5.65e-05	2.22e-05	0.000348554	0.0088965	0.000361231	0.000849021	0.00167343	0.000541044	0.00551079	0.00825786	0.000445272	0.000196565	0.000157257	0.00758186	5.49e-06	0.00155956	0.000157347	0.00108486	0.000256845	0.000824565	0.000145439	0.00441573	0.0053249	0.00134525
ANIsp_067_s:Veillonella_seminalis	0.000106118	0.00182896	0	0	0.0522218	0.00266236	0	0	9.56e-05	0	0.000947108	0	0	0	0	0	0	0	0.000317292	0	0.000248934	0	1.57e-05	4.17e-05	0	0.000112905	0.0475842	3.17e-05	0.000138144	9.97e-05	0	4.18e-05	0	0	0	0	0.00206393	0	0	0	0	9.44e-05	0	2.57e-05	0.00013193	0	0	8.01e-05	8.68e-05
ANIsp_068_s:Bifidobacterium_adolescentis	0	0	0.000233639	2.48e-05	0.00170908	0.00240746	0.0499931	2.13e-05	9.56e-05	0	0.00152994	0	0	0	0.0310806	0	0	0.000276789	0	0.000884354	6.64e-05	0	0	1.39e-05	0	0	0	0	0	0	8.78e-05	0	3.01e-05	0.000532077	0	0	7.37e-05	0	0	0	0	0	7.94e-05	0	0	0	0	0.000120111	0
ANIsp_069_c:Clostridia	0	6.31e-05	0	0	0	0	0.0654111	2.13e-05	0.00019115	0	0	0	0	0	0	0	0	0	0.000105764	0	0	0	0	0	0	0	0	0	0	1.25e-05	2.93e-05	0.00326319	0	0.00598586	0	0	0	0	0	0	0	0.000534978	0	0	0.00197896	0	0	0	0.00229995
ANIsp_070_s:Acidaminococcus_intestini	0	0	0	0	0	0	0	0	0	0	0	0	0	0	0.058531	0	0	0	0.00327869	3.4e-05	0	0	0	0	0	0	0	0	0	0	0	0	0	0	0	0	0	0	0	0	0	0	0	0	0	0	0	0	0
ANIsp_071_o:Clostridiales	0	0	0	0	0	0	0	0	0	0	0	0	0	0	0	0	0	0	0	0	0	0	0	0	0	0	0	0.00212301	0	3.74e-05	0	0.00297034	0	0	0.00015983	0	0	0	0	0	0	0	0	0	0	0	0	0	0
ANIsp_072_s:Alistipes_onderdonkii	0	0.000189203	0	0	0	0	0	0	0	0	0.00109282	0	0	0	0	0	0	0	0.00666314	0	0	0	0	0	0	0.000564525	0.00478723	0	0.000276289	2.49e-05	0	0.000125507	0	0.000285041	0	0.000769106	0	0	8.95e-05	0	0	0	0	0	0.000428774	0.000472676	0	0	0.000737719
ANIsp_073_f:Prevotellaceae	0	0.000126135	2.34e-05	0	0	8.5e-05	0.000184647	2.13e-05	0	0	0.000364272	0	0	0	4.97e-05	2.39e-05	0.00312989	0	0.0026441	0.000204082	0	0.00020517	0.000125766	0	0.000208888	0.000564525	0.000797872	0.000602047	2.76e-05	0.000261581	0.000146383	0.000209179	0.000330638	9.5e-05	0.000426212	0.000445272	0.000122853	0	8.95e-05	5.49e-06	0	0.00431129	0.000185219	0.00105306	0.000461757	0	0.00110393	0.000520479	0.000737719
ANIsp_074_f:Acidaminococcaceae	0	0	0	0	0	0	0	0	0	0	0	0	0	0	0	0	0	0	0	0	0	0	0	0	0	0	0	9.51e-05	0	0.00383652	0	0	0	0	0	0	0	0	0	0	0	0	0.00240785	0	0	0	0	0	0
ANIsp_075_o:Bacteroidales	0	0	0	0	0	0	0	0	0	0	0	0	0	0	0	0	0	0	0	0	0	0	0	0	0	0	0	0.00107735	0	0.000112106	0	0	0	0.00305944	0	0	0	0	5.97e-05	0	0	0	0.00153468	5.14e-05	0	0	0	0.000480442	0
ANIsp_076_c:Bacteroidia	0	0	0	0	0	0	0	0	0	0	0	0	0	0	0	0	7.82e-05	0	0	0	0	0.000410341	0	0	0	0.000338715	0.000110816	0	0	0.0005979	0	0	0	0.0430982	0	8.1e-05	0	0	0	0	0	0	0	0	0	0	0	4e-05	0.000347162
ANIsp_077_o:Erysipelotrichales	0	6.31e-05	0	0	0	0	0	0	9.56e-05	0	0	0	8.07e-05	0	0	0	0	0	0	0	0	0	0	0	0	0	0	0.00066542	0	8.72e-05	0	4.18e-05	0.00147284	0.000608088	0.00122536	0.000728627	0	0	0	0	0.000212668	0.000220285	0	0	0.000329826	0	0.000324686	0.000120111	4.34e-05
ANIsp_078_s:Streptococcus_salivarius	0.00047753	0.000504541	0.000327095	0.000273197	0.000379795	0.000311553	0.000323132	0.000255086	9.56e-05	0.000283768	0.000145709	0.000116263	0.000565154	0.00363874	0.000348103	0.00062201	0.000312989	0.00251087	0.000951877	0.000238095	0.000912757	0.0027356	0.000282974	0.0087851	0.0355632	0.00169358	0.00124113	0.000443614	0.000138144	0.00296459	0.000761191	0.0057315	3.01e-05	0.000912131	0.00324987	0.000161917	0.000368559	0.000825602	0.0342079	0.00261984	0.00113423	0.000346162	0.000661498	0.00151538	6.6e-05	0.00109079	0.0142212	0.0247428	0.00386218
ANIsp_079_s:Bifidobacterium_angulatum	0	0	0	2.48e-05	0.000949487	2.83e-05	0.0204958	0.000871543	0.000669024	0	0.0016028	2.33e-05	0	0	0.000795664	0	0	7.91e-05	0	0.00112245	6.64e-05	0	1.57e-05	2.78e-05	0	0	2.22e-05	0	0.000110516	1.25e-05	0	0	0	0.000133019	0	8.1e-05	0.000122853	6.29e-05	8.95e-05	0	0.000389891	0	0	0	0	0.000109079	0	0.000120111	4.34e-05
ANIsp_080_s:Dialister_invisus	0.000265294	0	0.000677554	0.000273197	0	0	0.00378526	0	0	0	7.29e-05	0	0	0	0.00159133	0	0	0	0.00327869	0.000952381	0	6.84e-05	0	0	0	0.000282263	0	0	0.000165773	7.47e-05	0.000117106	0	0	0	0	0	0	1.57e-05	2.98e-05	0	0.00187857	0	0	0.000154107	0	0.000145439	0	0	0
ANIsp_081_s:Bacteroides_massiliensis	5.31e-05	0	0	2.48e-05	0	5.66e-05	0.000415455	0	0	0	0.000218563	0	0	0	0	0	0	0	0.00676891	0	0	0	0	0	0	0	0	0	5.53e-05	0	0	0	0	0	0	0	2.46e-05	1.57e-05	0	0	0	0	0	0	0	0	0	0	4.34e-05
ANIsp_082_s:Brachyspira_pilosicoli	0	0	0	0	0	0	0	0	0	0	0	0	0	0	0	0	0	0	0	0	0	0	0	0	0	0	0	0.000253493	0	0	5.86e-05	0	0	1.9e-05	0	0	0	0	0	0	0	0	0.00100548	0	0	0	0	0	0
ANIsp_083_s:Waltera_intestinalis	0.000795883	0.00107215	0.000350459	0.000198689	0	0.000141615	0.000230808	8.5e-05	0.0003823	0	0	0	0	0	0.000696206	0.00062201	3.91e-05	5.93e-05	0.000423057	0	0	0	4.72e-05	0	7.83e-05	0	0	0.00614722	0.000276289	0.0007972	0.00117106	0.00451826	0.000180348	0.000798115	0.00143847	0.00141677	2.46e-05	1.57e-05	0.000119399	0	0.000106334	0.000157347	0.00121716	0	0.000824565	0	0.000357154	0.000720663	0.0009113
ANIsp_084_o:Bacteroidales	0	0	0	0	0	0	0	0	0	0	0	0	0	0	0	0	0	0	0	0	0	0	0	0	0	0.000733883	0	0.00735131	0.000110516	0.000610356	0	0	0	0	0	0	0	0	0	0	0	0	2.65e-05	0.000333898	0	0	0.000292217	0	0
ANIsp_085_s:Haemophilus_parainfluenzae	0.00111424	0.000946014	0.000163548	0.000173853	0.00189898	0.000708075	0	0.000318857	0.00019115	0	0.00109282	2.33e-05	0.00331019	0	0.00213835	0.000789474	0	3.95e-05	0.000105764	0	0.000165956	0	0.000628832	0.00030581	0.01457	0.00163712	2.22e-05	0.00038024	0.000442062	0.000946675	0.00541617	0.0194536	0.00408789	0.00252736	0.0128396	0.00396697	0.0018428	0.00016512	0.00256709	0.00221341	0.00173679	0.0027693	0.00201095	0.000873273	0.000197896	0	0.0141238	0.0259439	0.00169242
ANIsp_086_o:Clostridiales	0.000636706	6.31e-05	4.67e-05	0	0	2.83e-05	0.000184647	0	0.00019115	0	0	0	8.07e-05	0	0.000646477	4.78e-05	0	0	0	0	0	0	0	0	0	0.000508073	0	0.00139421	0.000165773	0.00221721	0.00310332	0.00317952	9.02e-05	0.0158673	0.00015983	0.0031169	9.83e-05	0	2.98e-05	0	0.000106334	3.15e-05	0	0	0.00742109	0	6.49e-05	0.000360332	0.000173581
ANIsp_087_f:Prevotellaceae	0	6.31e-05	7.01e-05	2.48e-05	0	2.83e-05	0	2.13e-05	0	0	0	0	0	0	0	4.78e-05	0.000156495	0	0	0	0	0.000547121	0	0	0	0.00146777	8.87e-05	0.00117241	5.53e-05	0.000485794	5.86e-05	8.37e-05	0.00541044	0.000228033	0.00101225	0.00287403	0	7.86e-06	0	0	3.54e-05	0	0.00134946	0.000128422	0.000329826	0.000399956	9.74e-05	0.000640589	0.00138865
ANIsp_088_f:Ruminococcaceae	0.000318353	6.31e-05	4.67e-05	0	0	0.00141615	0.000138485	2.13e-05	0	0	0	0	0	0	0	0.000263158	0	0	0.000105764	0	0	0	0	0	0	0.000112905	2.22e-05	0.000792167	0.000442062	0.00029895	0.000995404	0.00209179	0.000180348	0.000722104	0.00277038	0.000445272	4.91e-05	0	0.00128354	0	0.000106334	0.000220285	0.000185219	7.71e-05	0.00267159	7.27e-05	6.49e-05	0.000920847	8.68e-05
ANIsp_089_o:Clostridiales	0	0	2.34e-05	0	0	0.000198261	0.000230808	6.38e-05	0	0	0	0	8.07e-05	0	0	7.18e-05	0.000156495	0	0.000211528	0	0	0	0	0	5.22e-05	5.65e-05	0	0.00155265	5.53e-05	0.00225458	0.000117106	4.18e-05	6.01e-05	5.7e-05	0.000213106	0.00198348	0	0	5.97e-05	0	3.54e-05	3.15e-05	5.29e-05	0	9.89e-05	0.000145439	3.25e-05	0	0.000216976
ANIsp_090_s:Enterobacter_roggenkampii	0.0681806	0.000126135	0.0166118	0.0374528	0.000949487	0.0214972	0.0243272	0.304509	0.0003823	0	0	0.000139515	0.00565154	0.171238	0.0243672	0	0.0218701	9.89e-05	0.000951877	0.00380952	0.00308678	0.00013678	0.000628832	0.000180706	0.00469998	0.00231455	0	0.00418264	0.000193402	0.000423512	0.00553327	0	0.00015029	0.000589085	0.000372936	0.0246924	0.00326789	0.0115112	0.00522373	0.00173558	0.00046078	0	0	0.000539374	0.0007586	0.000436316	0.000487029	0.0179765	0.00919979
ANIsp_091_s:Roseburia_intestinalis	0.00456306	0	0	0	0	8.5e-05	0.014264	0.00797143	0	0	0	0	0	0	0.00402805	0	0	0	0.000634585	0	0	0	0	0	0	0	0	9.51e-05	0	0.000423512	0.000117106	0.000669372	0	0.000285041	0.00197123	0.000283355	2.46e-05	0	2.98e-05	0	7.09e-05	0	0	0	0.000164913	0	3.25e-05	0	0.000347162
ANIsp_092_s:Veillonella_parvula	0	0.00025227	2.34e-05	0.00340254	0	0	0.000507778	0.000829029	0.00019115	0	0.000145709	0	0	0.00133731	0.0206375	2.39e-05	3.91e-05	0	0	0.000204082	0	0.00492409	0.000157208	9.73e-05	0.000861664	0	0.000132979	0.000158433	8.29e-05	0.000572987	0.0022543	0.000167343	3.01e-05	0.000437063	0.000106553	0	2.46e-05	0.00011008	0	0.000170262	7.09e-05	0	7.94e-05	0.000642112	0	3.64e-05	0.000746777	0.000360332	0
ANIsp_093_c:Clostridia	5.31e-05	0	0	0	0	0.000198261	0	0	0.000286725	0	0	0	0	0	0	0	0	0.00112693	0.000317292	0	0	6.84e-05	0	0	0	0	0	0.000918914	0.000110516	8.72e-05	0	4.18e-05	3.01e-05	9.5e-05	0.000213106	0.00113342	0	0	2.98e-05	0	0	0.000723794	0	0	3.3e-05	0.00112715	0	0	8.68e-05
ANIsp_094_o:Clostridiales	0.000424471	0	0.000186912	0	0	2.83e-05	0	0	0.0003823	0	0.000218563	0	0.00121105	0	0.000348103	0	0	0	0.00116341	6.8e-05	0	0	0	0	5.22e-05	0.000169358	0	0.00250325	0.000165773	0.00124562	0.000234213	0.000209179	0	0.00020903	5.33e-05	0.00250972	2.46e-05	7.86e-06	0	0	7.09e-05	0.0103219	5.29e-05	0	0	0	0	4e-05	0.00151883
ANIsp_095_s:Faecalibacterium_prausnitzii	0	0	0	0	0	0.00311553	0	0	0	0	0	0	0	0	0	0.000430622	0	0	0	0	0	0	0	0	0	0	0	0.000728794	0	0.000211756	0.000175659	8.37e-05	0.00030058	0.000570082	0.000639318	0.00392649	0	0	0.000417898	0	0	0	0.000211679	0	0.00174808	0	0.000487029	0.000720663	0.00173581
ANIsp_096_g:Waltera	0.000212235	0.000504541	0	0	0	0.000339876	0.00175414	0.000403886	0.00219822	0	0.000437127	0	8.07e-05	0	0.000149187	4.78e-05	3.91e-05	0	0.000317292	3.4e-05	0.000116169	0.00102585	0	0	0.00394276	5.65e-05	0	0.00370734	5.53e-05	0.00103387	0.0483942	0.00150609	0.000330638	0.000323047	0.00282366	0.000526231	0.000737119	0	5.97e-05	0	0	6.29e-05	0.000555658	7.71e-05	0.00197896	0.000363597	0.000162343	0.000160147	0.000173581
ANIsp_097_g:Faecalibacterium	0	0	4.67e-05	0	0	0.000424845	0	0	9.56e-05	0	0	0	0	0	0	0	0	0	0	0	0	0	1.57e-05	0	0	0	0	0.000316867	0	0.00158194	0.00111251	0.00313768	0.00805555	0.00108316	0.00197123	0.000445272	0	0	0.0010149	0	0	0	0.00254015	0	0.00343019	0	0.0055846	0.00436401	4.34e-05
ANIsp_098_g:Veillonella	0	0.00227043	2.34e-05	0	0	0	0.000784748	0.0287397	0	0	0.000582835	0	0.000645891	9.33e-05	0.000198916	0.000119617	0.000625978	0	0	0	0	0.00020517	0.00020437	0	0.000234999	0	0	0.000253493	0	0.00427249	0.00199081	0	0.000541044	0.000323047	5.33e-05	4.05e-05	0	2.36e-05	0.000208949	0.00639307	0	0	0.00015876	0.000410952	0	0	0.025293	0.00200184	0.000737719
ANIsp_099_o:Erysipelotrichales	0	6.31e-05	0	0	0	0	0	0	0	0	0	0	0	0	0	0	0	0	0	0	0	0	0	0	0	5.65e-05	0.00234929	0.000126747	2.76e-05	0.000560531	0	0	0.00108209	0.00115917	0.000479489	0.000283355	2.46e-05	0	0	0	3.54e-05	3.15e-05	0.000608578	7.71e-05	0.000263861	0.000145439	0	0.00300276	0.00416594
ANIsp_100_s:Enterococcus_hirae	0	0	0	0.000347705	0	0	0.00327748	2.13e-05	0.0003823	0.0590238	0	4.65e-05	0	0	0	2.39e-05	0.000117371	0	0	0	0.000331912	0	0	1.39e-05	0	0	0.00035461	0.0334928	0	2.49e-05	8.78e-05	4.18e-05	0.00979891	0.00378154	0.00015983	4.05e-05	7.37e-05	7.08e-05	0.000268649	0	0	9.44e-05	0.00515969	0.000102738	0.000362809	0	0	0.000240221	8.68e-05
ANIsp_101_s:Butyricimonas_faecalis	5.31e-05	0.0148209	0	0	0	0	0	0	0	0	0	0	0	0	0	0	0	0	0	0	0	0	0.000628832	0	0	0.000112905	0.00698138	0.00164771	0	0.00112106	0.000146383	0	0.000991914	9.5e-05	0.00468833	0.00101198	0	0	0	0	3.54e-05	6.29e-05	0.00140238	0.000256845	0.000692635	0.00218158	0.001039	0.000720663	0.000564138
ANIsp_102_s:Morganella_morganii	0.000212235	0	0.00245321	0.00012418	0	0.000736398	0	0.000722743	9.56e-05	0	7.29e-05	6.98e-05	0.000322945	0.000559806	0.000397832	9.57e-05	0.000743349	7.91e-05	0	0.000102041	0.0018919	0.00013678	7.86e-05	6.95e-05	0.001645	0	0.000199468	0	0.000110516	2.49e-05	0.000146383	4.18e-05	0	1.9e-05	0	0.000323834	0.000196565	0.00610159	8.95e-05	1.1e-05	0.0164818	3.15e-05	0	0	6.6e-05	0.000218158	0	0.000400368	8.68e-05
ANIsp_103_p:Candidatus_Melainabacteria	0	0	0	0	0	0	4.62e-05	0	0.00238937	0	0	0	8.07e-05	0	0.000248645	0	0	0	0	0	0	0	0	1.39e-05	5.22e-05	5.65e-05	2.22e-05	0.00158433	2.76e-05	9.97e-05	0.000556255	0.00799063	0.000390754	7.6e-05	0.0140117	0.00299547	4.91e-05	2.36e-05	0	0	0	0	7.94e-05	0	0.000329826	0.000436316	3.25e-05	0	0
ANIsp_104_o:Campylobacterales	0	0	0	0	0	0	0	0	0	0	0	0	0	0	0	0	0	0	0	0	0	0	0	0	0	0	0	0.00396084	0	4.98e-05	0	0	0	0	0.0350027	0	0	0	0	0	0	0	0	0	0.0024737	0	0	0	0
ANIsp_105_s:Veillonella_infantium	0.000106118	0.000567608	0.000350459	0.00551361	0.000189897	0	9.23e-05	0.004464	0.000477874	0	0.00211278	2.33e-05	0.000322945	0.000279903	0.00149187	0.000119617	0.000156495	0	0	0	0.000215743	0.00034195	7.86e-05	0.000444815	0.00527443	0.000112905	8.87e-05	0.00114072	0	0.00232932	0.00204936	0.000878551	0.000841624	0.000551079	0.00101225	0.000121438	0.00120396	0.000542538	0.000447748	0.000461356	0.00138234	6.29e-05	0.000846718	0.000590743	0.00013193	0	0.0101627	0.00596549	0.000390557
ANIsp_106_o:Campylobacterales	0	0	0	0	0	0	0	0	0	0	0	0	0	0	0	0	0	0	0	0	0	0	0	0	2.61e-05	0	0	0	0	0	0.00163949	0.000251015	0.000931798	0	0	8.1e-05	4.91e-05	0	0	5.49e-06	0	0	0.0001323	0	0	0	0	0	0
ANIsp_107_s:Streptococcus_thermophilus	0.000159177	0.000882947	7.01e-05	0	0	5.66e-05	0.000184647	0.000127543	0.00019115	0	7.29e-05	0.000139515	0	0.000435405	4.97e-05	0.000287081	0.000625978	0.000197707	0	0.000170068	0.000381698	0	7.86e-05	2.78e-05	0.000391665	0	0.000421099	0	0.000110516	3.74e-05	0	0.000125507	0	1.9e-05	0.000266383	0	0.000737119	9.44e-05	0.000686547	8.79e-05	0.000354447	3.15e-05	0	5.14e-05	3.3e-05	0.000181798	0.000519497	0.000680626	0.000130186
ANIsp_108_s:Butrycicoccus_faecihominis	0.000424471	0.000189203	0	0	0	0.0013595	4.62e-05	0	0	0	0	0	8.07e-05	0	0.000348103	0	3.91e-05	0.000177936	0	0	8.3e-05	0	1.57e-05	0	0	0.000338715	0	0.00019012	0.000911753	0.000186844	0	0.000376522	0.000420812	0.000532077	0.000372936	0.000526231	2.46e-05	0.00201289	0.000925346	5.49e-06	0.000957006	0.00242314	0.000529199	0.000410952	0.000197896	0	0.000129874	0.00212195	0.000564138
ANIsp_109_g:Collinsella	0	0.000315338	4.67e-05	0	0	0.000198261	0	0	0.00019115	0	0	0	0	0	4.97e-05	2.39e-05	0	0	0	0	0	0	0.000691715	0.000208507	0	0	0.00181738	0.0004753	2.76e-05	0.000186844	5.86e-05	0	0.00015029	0.000551079	0.00117208	0.00145725	7.37e-05	0.000361692	0.000208949	0	0.000673448	6.29e-05	0.00148176	7.71e-05	0.000428774	0	0.000389623	0.000200184	0.000347162
ANIsp_110_s:Lactococcus_lactis	0.0596912	0.0231458	0	0	0	0.00759056	0.0189263	0	0	0	0	0	0	0	0.000795664	0	0.00446009	0	0	0	9.96e-05	0	0	0	0	0.000112905	0	0	0	0	2.93e-05	0	0	0	0	0.000323834	0	0	0	0	0	0	0	0	0	0	0	0	0
ANIsp_111_g:Collinsella	0.000159177	0.0091448	4.67e-05	0	0	0.000311553	0.00235425	0.000276343	0.000669024	0	7.29e-05	0	0.000726627	0	0.00099458	2.39e-05	0	0	0.000211528	0.000136054	0	0	0	0	0.000417776	0.00067743	0.00035461	0.000126747	0.000221031	8.72e-05	5.86e-05	0	9.02e-05	5.7e-05	5.33e-05	0.000202396	0	3.15e-05	5.97e-05	0	0.000744338	6.29e-05	0.0001323	0	0.00013193	0.000436316	0	4e-05	0.000216976
ANIsp_112_s:Enterococcus_faecalis	0.000265294	0.000504541	0	0.0110024	0.318838	0.000509814	0.000877072	0.000127543	0.000860174	0.0524972	0	0.000325536	0.000161473	9.33e-05	9.95e-05	7.18e-05	0.000391236	0.00630684	0	0.000544218	0.0018753	0.000547121	0	0.000319711	0	0	0.000177305	0	0	2.49e-05	0.000204936	0	0	9.5e-05	0	0	0	0.000424595	0	0	0.000106334	0	0	0	0	0	0	0	0.000173581
ANIsp_113_s:Enterobacter_asburiae	0.0672256	0	0.0114483	0.000993443	0	0.0331662	0.0807829	0.00678103	0.000955749	0	0	0.000139515	0.00322945	0.00547366	0.0317768	0	0.0138498	0.000177936	0.000951877	6.8e-05	0.000265529	0	0.000282974	9.73e-05	0.00187999	0.00175003	2.22e-05	0.000633734	0.000110516	0.000261581	0.00266417	0	0.000120232	0.000456066	0.000639318	0.0031169	0.00211307	0.00321591	0.00247754	0.00089525	3.54e-05	0	7.94e-05	0.000462321	0.000296844	7.27e-05	3.25e-05	0.00280258	0.00147544
ANIsp_114_g:Collinsella	0	0.00119829	0	0	0	0.000962982	0.0231732	0	0.000764599	0	0	0	0	0	0.000198916	0	7.82e-05	0	0.000528821	0.000102041	0	0	0	0	0	5.65e-05	0.000443262	9.51e-05	8.29e-05	6.23e-05	0	0	9.02e-05	3.8e-05	0.000106553	0.000283355	0	7.08e-05	0.000179099	0	0.000389891	3.15e-05	0.000211679	5.14e-05	3.3e-05	0	0.000194812	0.000160147	0.000216976
ANIsp_115_o:Clostridiales	5.31e-05	0.00025227	0	0	0	0	0.0613027	0.000233829	0	0	0	0	8.07e-05	0	0.000198916	0	0.000117371	0	0.000211528	0	0	0	1.57e-05	0	2.61e-05	0.000338715	0	3.17e-05	2.76e-05	2.49e-05	2.93e-05	0	0	0	0	0	0	0	0	0	0	0	0	2.57e-05	0	0.000327237	0	4e-05	0
ANIsp_116_f:Eubacteriaceae	0.000106118	0.00145056	0	0	0	0	0	0.0153689	0.00716812	0	0	0	0	0	0	0	0	0	0	0	0	0	0	0	0	0	0	0.000411927	2.76e-05	3.74e-05	0	0.000167343	0.00015029	3.8e-05	0.000692595	4.05e-05	0	0	0.000119399	0	0	6.29e-05	2.65e-05	0	0.00013193	0	0.000551966	0.000120111	0.000130186
ANIsp_117_s:Eggerthella_lenta	0.000424471	0	0.000210275	0.000198689	0.00151918	0.000339876	0.000784748	0.000382629	0.000286725	0.107548	0.000437127	0.000372041	0.00121105	0	0.00149187	0.000239234	0.000117371	0	0	0.000408163	0.00124467	0.00020517	0.00018865	1.39e-05	0	0.00067743	0.000155142	0	0.000359176	2.49e-05	0.000117106	4.18e-05	9.02e-05	5.7e-05	0	0	0.000122853	7.86e-05	8.95e-05	0	0.0013469	0.000755263	5.29e-05	0.00023116	6.6e-05	0.00119987	3.25e-05	0.000240221	0.000216976
ANIsp_118_o:Clostridiales	0.000212235	0.000126135	2.34e-05	0	0	0.00130286	0.0109865	0	9.56e-05	0	0.0375929	0	0.0639432	0	0	0	7.82e-05	0.00446817	0	0	0.000116169	0	0	1.39e-05	0.000339443	0	0.000864362	0	0.000552578	0	0.000849021	0	0	0	0	0	2.46e-05	1.57e-05	0	0.000384463	0.000319002	0	2.65e-05	0	3.3e-05	0	9.74e-05	4e-05	0
ANIsp_119_c:Gammaproteobacteria	0.00307741	0.00599142	0.000257003	0	0.000379795	0.00342708	0.00147717	0.00767383	0.0172035	0.000283768	0.00182136	0	0.036735	6.22e-05	0.0525138	0.00107656	0.000273865	3.95e-05	0.00486515	0.00608843	0	0	1.57e-05	0	0.0030811	0.00417749	0	0.000126747	0.00596784	0.000161931	0.000117106	0.000669372	0	0.00119717	0	0.000323834	0.00039313	0.000172983	8.95e-05	5.49e-06	0.00506858	0.00314693	0.000502739	5.14e-05	0.000461757	0.0112351	0	4e-05	0.000867905
ANIsp_120_o:Clostridiales	0	0	0	2.48e-05	0	0	0	0	0	0	0	0	0	0	0.105326	0	0	0	0	0	0	0	0	4.17e-05	0	0	0	3.17e-05	5.53e-05	0.000224212	0.000146383	0	3.01e-05	0	5.33e-05	0.000161917	0	7.86e-06	5.97e-05	5.49e-06	3.54e-05	0.000220285	0	0	0	3.64e-05	3.25e-05	0.000120111	0.000390557
ANIsp_121_s:Collinsella_aerofaciens	0	0.000189203	0	0	0	0.000254907	0.000323132	0	0.00105132	0	0	0	0	0	0.00671341	0	0	0	0.000846113	6.8e-05	0	0	0	0	0	0	0.000132979	6.34e-05	5.53e-05	4.98e-05	0	0	3.01e-05	0.000133019	0.000106553	0.000364313	0	6.29e-05	0.000358198	0	0.000106334	0	0.000238139	0	0	3.64e-05	3.25e-05	0	0.000130186
ANIsp_122_s:Erysipelatoclostridium_ramosum	0.00281212	0.0025227	4.67e-05	0	0	0.000424845	0.00184647	0.000914057	0.000573449	0	0.00203992	0	0.00104957	6.22e-05	0	0.00456938	0.00625978	0	0	0.00285714	0.00107871	0	9.43e-05	0.000333611	0.00125333	0.000282263	0.00172872	0	0.00024866	0	0.000204936	0	0	0	0	0	4.91e-05	0.000172983	0	0	0.000957006	0.0011329	0	5.14e-05	0	0.000509035	3.25e-05	0	0
ANIsp_123_g:Monoglobus	0.000424471	0	0	0	0	0	0	0	0	0	0	0	0.000484418	0	0	0	0	1.98e-05	0	0	4.98e-05	0	0	0	0	0	0	0	5.53e-05	0	2.93e-05	8.37e-05	0	0	0	0	2.46e-05	0	0	0	0	0	0	0	0	0	0	0	0
ANIsp_124_g:Collinsella	5.31e-05	0.000441473	4.67e-05	0	0.000569692	0.000481491	0.0027697	2.13e-05	0.000286725	0	0.00101996	0	0	0	0.000198916	4.78e-05	3.91e-05	0	0.000211528	0.0119728	3.32e-05	0	0	1.39e-05	0	0	0.000288121	6.34e-05	0.000193402	8.72e-05	8.78e-05	4.18e-05	0	0.000190027	0	0.000161917	7.37e-05	0.000141532	0.000208949	0	0.000389891	9.44e-05	0.000317519	0.000102738	0	3.64e-05	0.000194812	0	0.000216976
ANIsp_125_s:[Ruminococcus]_torques	0.00265294	0.000693744	0	7.45e-05	0	0.000141615	0.000738587	0.000382629	0.000573449	0	0.000145709	0	0.00104957	0	0.000248645	0.000191388	0	9.89e-05	0.00190376	0.000272109	0	6.84e-05	1.57e-05	0	0.000417776	0.000112905	6.65e-05	3.17e-05	0.00107753	8.72e-05	0.000380595	0.0045601	0	0.000285041	0	0.000121438	0.000147424	3.93e-05	5.97e-05	0	0.000957006	3.15e-05	0	5.14e-05	0.000263861	3.64e-05	3.25e-05	0	0.000260371
ANIsp_126_s:Blautia_sp_SC05B48	0.0420226	0.00239657	0.0014252	0	0	0.00793044	0.00152334	0	0.0003823	0	0	0	0.000161473	0	0.00681287	0.00813397	0.000547731	0	0.000211528	0	3.32e-05	0	0	0	5.22e-05	0	0	0.00228144	8.29e-05	0.000859481	0.000439149	0.00100406	0.000961856	0.000570082	0.00324987	0.000445272	0	0	2.98e-05	0	0.00046078	0.000157347	0.000343979	0	0.000923513	3.64e-05	0.000194812	0.000200184	0.000650929
ANIsp_127_c:Erysipelotrichia	0	0.000630676	9.35e-05	0.000173853	0.00113938	0.00101963	0.000184647	0.000616457	0.00019115	0.000283768	0	2.33e-05	0.000242209	0	0.000248645	0.000334928	0	5.93e-05	0	0	0.000348507	0	3.14e-05	0.000347512	0.00148833	0	0.000110816	0.000506987	0.000165773	0.000112106	0.000849021	0.000711208	0	1.9e-05	0.000372936	0.000202396	0.000737119	0.000157257	0.000119399	0.000620634	0.000283557	0.000377632	0.000211679	7.71e-05	0.000362809	7.27e-05	0.00068184	0.000680626	0.000607533
ANIsp_128_s:[Ruminococcus]_lactaris	5.31e-05	0.000126135	4.67e-05	0	0	5.66e-05	0.00027697	0.00165806	9.56e-05	0	7.29e-05	0	0	3.11e-05	0.000198916	2.39e-05	0	0	0	0	0	0	0	0	0.000208888	0	2.22e-05	6.34e-05	8.29e-05	1.25e-05	0.000497702	0	9.02e-05	0.00290742	0	4.05e-05	0	1.57e-05	0.00722366	0	0	6.29e-05	5.29e-05	5.14e-05	0.000923513	0	0.000779246	0.00256236	0.000130186
ANIsp_129_s:Prevotella_corporis	0	0.000189203	0	0	0	0	0	0	0	0	0	0	0	0	0.000447561	0	0	0	0	0	0	0	0	0	0	0	0	3.17e-05	0	0	0	0	0	1.9e-05	0	0	0	0	2.98e-05	0	0	0	0	0	0	0	0	0	0
ANIsp_130_o:Clostridiales	0.00259988	0.000756811	4.67e-05	0	0	2.83e-05	0	0.00752503	0.00965306	0	0	0	0	0	0.0121339	0	7.82e-05	0	0.000105764	0	0	0	0	0	7.83e-05	0	0	0.00028518	0.00074598	0.000112106	0.00468425	0.000878551	0.000330638	0.00125418	0.000479489	0.000161917	0	2.36e-05	0.000596997	0	0.00099245	0.00723794	0.000264599	0	0.000296844	3.64e-05	0	0.000520479	0.00338483
ANIsp_131_g:Collinsella	0	0.00132442	0	0	0	0.00371031	0.00207727	0	0.000669024	0	0	0	0	0	0.000397832	0	0	0	0.00105764	0.000510204	4.98e-05	0	0	1.39e-05	0	0	0.000132979	0	0.000110516	0.000112106	0	0	3.01e-05	0.000133019	0.000266383	0.00056671	0	5.5e-05	0.00167159	0	0.000141779	9.44e-05	5.29e-05	0.000102738	0	0	0	4e-05	0.000390557
ANIsp_132_s:Dorea_longicatena	0.000106118	0	0.000233639	0	0	0.000113292	0.000184647	0.000276343	0	0	0	0	0	0	0.00114377	0	0	0	0	0	0	0.00013678	0	0	0	0.000112905	0	0.00076048	0.00232083	0.000734919	0.00260561	0.000962222	0.000991914	0.00180526	0.0018114	0.000607189	4.91e-05	0.000361692	0.000298499	0	0.000602559	0.000346162	0.000740878	0.00195202	0.000428774	3.64e-05	0.000292217	0.00108099	0.00290748
ANIsp_133_g:Collinsella	5.31e-05	0.00119829	0	0	0	0.000623106	0.00138485	0	0.0015292	0	0	0	0	0	0.000696206	0	0	0	0.000423057	0.000102041	0	0	0	0	0	0	0.000243794	0.000126747	0	0.000137019	0	4.18e-05	3.01e-05	0.00020903	0.00015983	0.000445272	0	0.000133669	0.000268649	0	0.000106334	0.000125877	0.000396899	0.000205476	0	0	0.000292217	0	0.000390557
ANIsp_134_o:Clostridiales	0	0	0	0	0	0	0	0	0	0	0	0	0	0	0	2.39e-05	0	0	0	0	0	0	0	0	0	0	0	0	2.76e-05	0.000336319	5.86e-05	0	0	0.000646093	5.33e-05	8.1e-05	0	0	0	0	0	3.15e-05	0	0	3.3e-05	0	0	0	0
ANIsp_135_s:Paraprevotella_clara	0.00106118	0	0	0	0	0	0	0	0	0	0	0	0	0	0	0	0	0	0	0	0	0	0	0	0.000548332	0.00067743	0.000465426	0	0.000138144	0	0.00108323	4.18e-05	0	0.000133019	0	4.05e-05	9.83e-05	7.86e-06	2.98e-05	0	0.00046078	0.0012273	0	0.000102738	0	0.000327237	0	0	0.000433952
ANIsp_136_s:[Eubacterium]_siraeum	0	0	2.34e-05	0	0.000379795	0	0	2.13e-05	0	0	0	0	0	0	9.95e-05	0	0	0	0	0	0	0	0	0	0.000130555	0	0	0	0.000110516	2.49e-05	0	8.37e-05	3.01e-05	7.6e-05	0.000106553	4.05e-05	0	2.36e-05	0	0	3.54e-05	0.000409101	2.65e-05	0	0	7.27e-05	3.25e-05	0	0.000564138
ANIsp_137_c:Clostridia	5.31e-05	0.000882947	0.00011682	0	0	0	4.62e-05	0	9.56e-05	0	0	0	0	0	0	2.39e-05	3.91e-05	0	0.000105764	3.4e-05	0	0	0	0	0	0.000112905	0	3.17e-05	8.29e-05	1.25e-05	8.78e-05	0	0	1.9e-05	0	4.05e-05	4.91e-05	7.86e-06	0	0	0	0	2.65e-05	0	0	0	0	0.000160147	0
ANIsp_138_o:Veillonellales	0.000159177	0	0	0	0	0	0.000138485	0	0	0	7.29e-05	0	0	0	4.97e-05	0	0	0	0.000105764	0	0	0	0	0	0	0	0	0	0	0	0	0	0	0	0	0	0	7.86e-06	0	0	0	0	0	0	0	0	0	0	0
ANIsp_139_o:Clostridiales	0.000212235	0	0	0	0	0	0	0	0	0	0	0	0	0	0	0	0	0	0	0	0	0	0	0	0	0	0	9.51e-05	5.53e-05	1.25e-05	0.000117106	4.18e-05	0.000180348	0	0.000586042	0	0	0	0	0	0	3.15e-05	0.00010584	0	0	0	0.000162343	4e-05	8.68e-05
ANIsp_140_g:Prevotella	0	0	0	0	0	0	0	0	0	0	0	0	0	0	0	0	0	0	0	0	0	0	0	0	2.61e-05	0	0	3.17e-05	0	1.25e-05	0	0	0	0	0	0	0	0	0	0	0	0	0	0	0	0	3.25e-05	0	0
ANIsp_141_g:Eubacterium	0.00127341	0	0	0	0	0	0.000184647	0	0	0	0	0	0	0	4.97e-05	0	0	0	0	0	0	0	0.000282974	0	0	0	0	0.00019012	0	9.97e-05	0.00143455	0.000543865	0	9.5e-05	0.00218434	0	2.46e-05	0	0	0	0	0.000660855	0.000661498	0	0.000593687	0	0.000389623	0	0.000260371
ANIsp_142_f:Lachnospiraceae	0	6.31e-05	2.34e-05	0	0	2.83e-05	4.62e-05	4.25e-05	0	0	0	0	0	0	0	0	0	0	0	0	0	0	0.000172929	0	0	0	0	9.51e-05	0.000110516	1.25e-05	0.000263489	0.000125507	0	7.6e-05	0	0	0	0	0	0	0	0	0.000238139	0	3.3e-05	7.27e-05	6.49e-05	0	4.34e-05
ANIsp_143_f:Erysipelotrichaceae	0.000212235	0.000567608	9.35e-05	4.97e-05	0	0	0	2.13e-05	9.56e-05	0	0	0	0	0	9.95e-05	0	7.82e-05	5.93e-05	0.000105764	0	1.66e-05	0	1.57e-05	0	0	0	0	6.34e-05	0	2.49e-05	0.000878297	0	0	1.9e-05	0.00165157	4.05e-05	4.91e-05	0	2.98e-05	0	0	0	5.29e-05	0	3.3e-05	0	3.25e-05	4e-05	8.68e-05
ANIsp_144_p:Proteobacteria	0	0	0	0	0	0	0	0	0	0	0	0	0	0	0	0	0	0	0	0	0	0	0	0	0	0	0	0	0	0	0	0	0	1.9e-05	0	0	0	0	0	0	0	0	0	0	0	0	0	0	0
ANIsp_145_c:Elusimicrobia	0	0	0	0	0	0	0	0	0	0	0	0	0	0	0	0	0	0	0	0	0	0	0	0	0	0	0	0.000443614	0	0	0	0	0	0	0	0	0	0	0	0	0	0	0	0	0	0	0	0	0
ANIsp_146_f:Lachnospiraceae	0	6.31e-05	2.34e-05	0	0	0	0.000138485	0	0	0	0	0	0	0	0	0	0	0	0	0	1.66e-05	0.00020517	0	0	2.61e-05	0	0	0.000697107	8.29e-05	0.000149475	8.78e-05	0.00029285	0.000270522	0.000304044	0.00106553	0.00165965	0	7.86e-06	0.000149249	0	0	0	7.94e-05	5.14e-05	0.000428774	3.64e-05	3.25e-05	0.000320295	0.000173581
ANIsp_147_s:Bacteroides_coprocola	0	0	0	0	0	0.00028323	0.000184647	0	0	0	0	0	0	0	0	0	0	0	0	0	0	0	0	0	0	0	0	6.34e-05	0	3.74e-05	0	0	0	0.000133019	0	0	0	0	0	0	0	0	0	0	0	0	0	8.01e-05	0
ANIsp_148_o:Clostridiales	0	0	0	0	0	0	0	0	0	0	0	0	0	0	0	0	0	0	0	0	0	0	0	0	0	0	0	0	0	1.25e-05	0	0.000251015	0	1.9e-05	0	0	0	0	2.98e-05	0	0	0	0	0	0	0	0	0	0
ANIsp_149_o:Bacteroidales	0	0	0	0	0	0	0	0	0	0	0	0	0	0	0	0	0	0	0	0	0	0	0	0	0	0.000169358	0	0.00019012	0	0.000149475	0	0	0	1.9e-05	5.33e-05	4.05e-05	0	0	0	0	0	0	0	0	9.89e-05	0	0	0	0
ANIsp_150_c:Bacilli	0	0	0	0	0	0	0	0	0	0	0	0	0	0	0	0	0	0	0	0	0	0	0	0	0	0	0	0.00205963	0	0	0	0	0	0.000133019	0	0.000283355	0	0	0	0	0	3.15e-05	0	0	0	0	0	0	0
ANIsp_151_c:Clostridia	0	0	0	0	0	0	0	0	0	0	0	0	0	0	0	0	0	0	0	0	0	0	0	0	0	0	0	0.00348554	0	3.74e-05	0	0	0	0	0	0.00740771	0	0	0	0	0	0	0	0	3.3e-05	0	0	0	0
ANIsp_152_c:Bacteroidia	0	0	0	0	0	0	0	0	0	0	0	0	0.000403682	0	0	0	0	0	0	0	0	0.00013678	0	0	0	0	0	0.00152096	0	0.0001993	2.93e-05	0	0	5.7e-05	0	0	0	0	0	0	0	0	0	0	0	0	0	0	0
ANIsp_153_p:Proteobacteria	0	0	0	0	0	0	0	0	0	0	0	0	0	0	0	0	0	0	0	0	0	0	0	0	0	0	0	0	0	2.49e-05	0	0	0	0	0	0	0	0	0	0	0	0	0	0	0	0	0	0	0
ANIsp_154_c:Bacteroidia	0	0	0	0	0	0	0	0	0	0	0	0	0	0	0	0	0	0	0	0	0	0	0	0	0	0	0	0	0	0	0	0	0	0	0	0	0	0	0	0	0	0	0	0	0	0	0	0	0
ANIsp_155_c:Clostridia	0	0	0	0	0	0	0	0	0	0	0	0	0	0	0	0	0	0	0	0	0	0	0	0	0	0	0	0.00123578	0	3.74e-05	2.93e-05	0	0	3.8e-05	0	0.000121438	0	0	0	0	0	0	0	0	0	0	0	0	4.34e-05
ANIsp_156_g:Sutterella	0	0	0	0	0	0	0	0	0	0	0	0	0.000161473	0	0	0	0	0	0	0	0	0	1.57e-05	0	0	0	0	0	2.76e-05	0.00224213	0.000702638	0	0.000180348	0	0	0	2.46e-05	1.57e-05	0	0	7.09e-05	3.15e-05	5.29e-05	0.00110443	0.000164913	0	0	0	0
ANIsp_157_s:Sarcina_sp._JB2	0	0	0	0	0	0	0	2.13e-05	9.56e-05	0	0.000291418	0	0.000161473	0	0	0	0	0	0	0	9.96e-05	0	0	0	2.61e-05	5.65e-05	0	0.00019012	2.76e-05	0	0.000146383	0.00138058	0	9.5e-05	0	0.000728627	0	0	0	1.1e-05	0	0	0	0	0	0	0	0.00568523	0
ANIsp_158_g:Faecalibacterium	0.000848941	0.000693744	9.35e-05	2.48e-05	0.000569692	0.000991305	0.00106172	0.000255086	0.0011469	0.000851305	0.00065569	6.98e-05	0.000807363	0	0.000547019	0.00349282	0.00301252	5.93e-05	0.00211528	0.000102041	0.000132765	0.00376145	7.86e-05	6.95e-05	0.000704998	0.000169358	0.000509752	0.000792167	0.00129856	0.000971587	0.0909623	0.00313768	0.00126244	0.00152022	0.000905701	0.00109294	0.00039313	0.000212298	0.00146264	0	0.000602559	0.00251754	0.000873178	0.000488005	0.00250668	0.000472676	0.0022728	0.00172158	0.00104149
ANIsp_159_g:Eubacterium	0.000955059	0	0	0	0	2.83e-05	0.000369293	2.13e-05	0	0	0	0	0	0	0.000149187	0	0	0	0	0	0	0	0	0	0	0	0	0.00038024	0	0.000124562	0.017039	0.000627536	3.01e-05	0.000190027	0.00154502	0	0	0	0	0	0	0.00144759	0.000979017	0	0.000362809	0	0.00022728	4e-05	0.000130186
ANIsp_160_o:Burkholderiales	0	0	0	0	0	0	9.23e-05	0	0.00019115	0	0	0	0	0	0	0	0	0	0	0	0	0.000683901	0.000644553	0	0	0.000620978	0	3.17e-05	0.00489031	2.49e-05	0.00108323	0.00251015	6.01e-05	0.000114016	0.000106553	0.000404793	0.00265363	0	0.00408943	0	0.000106334	0.000818202	0.000211679	0.000719166	0.000494739	0.000436316	0	0.000160147	0
ANIsp_161_s:Butyricimonas_faecalis	0	0	0	0	0	0	0	0	0.000286725	0	0	0	0	0	0	0	0	0	0.000105764	0	0	0.00027356	0	0	0.00169722	5.65e-05	4.43e-05	0	0	0	0.000585532	0.00138058	0	0	0	8.1e-05	0.000270277	0	0.000179099	0	3.54e-05	0.000283224	5.29e-05	0	0.00013193	7.27e-05	0.000162343	0	8.68e-05
ANIsp_162_f:Ruminococcaceae	0.000106118	0	0.000140184	0	0	0.000538137	0	0	0	0	0	0	0	0	0	4.78e-05	3.91e-05	0	0	0	0	0	0	0	0	0	0	0.000253493	8.29e-05	0.00107124	0.000585532	0.000418358	0.00189365	0.000703101	0.00378263	0.000445272	0	0	0.000686547	0	0.000106334	0	0.00111132	0	0.00191299	3.64e-05	0.000714309	0.00164151	0
ANIsp_163_g:Holdemanella	0	0.000441473	0	0	0	0	0	0	0	0	0	0	8.07e-05	0	0.000447561	2.39e-05	0	0	0	0	0	0	0.000110046	0	7.83e-05	0.000112905	0.000310284	0.00019012	0	0.000435969	0	0	0.000360696	0.000361052	5.33e-05	0.00222636	0.000122853	0	8.95e-05	0	0.000212668	0	0.00010584	2.57e-05	0.000494739	3.64e-05	0	0.000440405	0.0009113
ANIsp_164_g:Collinsella	0	0.000315338	0	0	0	8.5e-05	4.62e-05	0	0.000477874	0	0	0	0	0	0.000149187	0	0	0	0.000105764	3.4e-05	0	0	1.57e-05	0	2.61e-05	0	0.000731383	0.000126747	0.00024866	0.000274037	2.93e-05	4.18e-05	3.01e-05	0.000152022	0.000106553	0.000728627	0	0.00016512	0.00167159	1.1e-05	0.000602559	0.000188816	0.0167756	0.000205476	3.3e-05	0	0.000129874	4e-05	0.00130186
ANIsp_165_g:Akkermansia	0	0	0	0	0	0	0	0	0	0	0	0	0	0	0	0	0	0	0	0	0	0	0	0	0	0	0	0	0	0	0	0	0	0	0	0	0	0	0	0	0	0	0	0	0	0	0	0	0
ANIsp_166_g:Collinsella	5.31e-05	0.00025227	0	0	0	0.000169938	9.23e-05	0	0.000764599	0	0	0	0	3.11e-05	0.000248645	0	3.91e-05	0	0.000528821	0.000204082	0	0	7.86e-05	0	0	0	0.000620567	0.000158433	0.00024866	0.000186844	0	0	0.000120232	0.000171025	0.000479489	0.00105246	0	8.65e-05	0.00202979	5.49e-06	0.0010279	3.15e-05	0.00111132	0.000539374	0	0	0.000422092	0.000400368	0.000216976
ANIsp_167_s:Klebsiella_quasipneumoniae	0.00843636	0	0.00158875	0.00278164	0.00322826	0.0149545	0.000507778	0.00637714	0.0022938	0	0	0.000139515	0.00226062	0.0116315	0.00522154	0	0.0051252	0.000237248	0.000423057	0.000136054	8.3e-05	0.00191492	0.00165068	0.000319711	0.0203927	0.000338715	0.000487589	0.00678095	0	0.00104633	0.00802178	0.000125507	0.00045087	1.9e-05	0.00015983	0.029388	0.00211307	0.00565341	0.00232829	0.00073048	0.000177223	9.44e-05	0	0.000102738	0.000461757	0.00585391	0.000292217	0.0490451	0.00282069
ANIsp_168_g:Waltera	0.000265294	0.00113522	0.000210275	7.45e-05	0	0.00028323	0.000230808	6.38e-05	0	0	0	0	0.000161473	0	0	0	0	9.89e-05	0.000211528	0	3.32e-05	0	0	0	7.83e-05	0	0	0.00323204	0	0.000784744	0.000322042	0.000669372	3.01e-05	0.00020903	0.00122536	0.000242876	0	0	2.98e-05	0	3.54e-05	3.15e-05	0.00140238	0	0.000197896	3.64e-05	0	0.000160147	0.000216976
ANIsp_169_o:Burkholderiales	0	0	0	0	0	0	4.62e-05	0	0	0	0	0	0	0	0.00104431	0	0	0	0	0	0	0	0.000172929	0	0	0.00090324	0	0	2.76e-05	7.47e-05	5.86e-05	0.00305401	0	0.000399057	5.33e-05	0	0	0	0	0	7.09e-05	0	0.000608578	0	9.89e-05	3.64e-05	0.000162343	0.000640589	0
ANIsp_170_s:Lactobacillus_gasseri	0	0	0	0	0	0	0	0	0	0	0	0.000209273	0	0.00590906	0	0	0	0	0	0	0	0.00608672	0	0.000222408	0.000104444	0	0	0	0	0	0	0	0	0	0	0	0	0	2.98e-05	1.1e-05	0	0	0	0	0	3.64e-05	0	8.01e-05	0
ANIsp_171_s:Lactobacillus_salivarius	0	0	0	0	0	0	0	0	0	0	0	0	0	0	0	0	0	1.98e-05	0	0	0	0.000547121	0	0.000611621	0	0	0	0	0	2.49e-05	0	0	0	0	0	0	0	7.86e-06	0	0	0	0	0	0	0	0	0	0.000200184	0
ANIsp_172_o:Campylobacterales	0	0	0	0	0	0	0	0	0	0	0	0	0	0	0	0	0	0	0	0	0	0	0	0	0	5.65e-05	0	3.17e-05	0	1.25e-05	0	0	0	1.9e-05	0	0	0	0	0.000119399	0	0	0	0.00010584	0.000308214	9.89e-05	0	0	0	0
ANIsp_173_o:Coriobacteriales	0	0	0	0	0	0	0	0	0	0	0	0	0	0	0	0	0	0	0	0	0	0	7.86e-05	0	0	0	0	0	0	0	0	0.000251015	3.01e-05	0	0	0	0	0	0.00250739	0	0	6.29e-05	0	0.000256845	0	0.000109079	0	4e-05	0
ANIsp_174_s:Parasutterella_excrementihominis	0	0	0	0	0	0	0	0	0	0	0	0	0	0	0	0	0	0	0	0	0	0	0	0	0	5.65e-05	0	0	0	0	0	0	0	0	0	4.05e-05	0	0	0	0	0	0	0	0	0	0	0	0	4.34e-05
ANIsp_175_c:Clostridia	0	0	0	0	0	0	0	0	0	0	0	0	0	0	0	0	0	3.95e-05	0	0	0	0	0	0	0	0	0	0	0	0	0	0	0	0	0	8.1e-05	0	0	0	0	0	0	0	0	0	0	0	0	0
ANIsp_176_s:Megasphaera_elsdenii	0	0	0	0	0	0	4.62e-05	0	0.00869731	0	0	0	0	0	0	0	0	0	0	0	0	0	0	0	0	0	0.000110816	0	0	0	0	0	0	0	0	0	4.91e-05	0	5.97e-05	0	0	0	0	0	0	0	0	0	0
ANIsp_177_o:Clostridiales	0	0.000630676	0.000467279	0	0	2.83e-05	0	0	0	0	7.29e-05	4.65e-05	0	0	0.00646477	0	0	0	0.000740349	0	0	0	0	0	2.61e-05	0.000169358	0	0	0.000718351	6.23e-05	0.00257634	0	0	0	0.000586042	0.000121438	0.000122853	0.000345966	0.000447748	0	0.00159501	0.00110143	2.65e-05	0.0011558	0.000329826	3.64e-05	0.000422092	0.000120111	4.34e-05
ANIsp_178_o:Clostridiales	0.00822412	6.31e-05	4.67e-05	0	0	5.66e-05	0.000138485	0.000233829	9.56e-05	0	0.000364272	0	0.00242209	0	0.000248645	0.000191388	0	0	0	0.000204082	0.000381698	6.84e-05	0	6.95e-05	0.000809442	0	0	0.000126747	0.000193402	0	0.00485991	0.000209179	0	0.00180526	0.000106553	0.000161917	0	0	2.98e-05	0	7.09e-05	0.000566447	0	0	9.89e-05	0	0.000876652	0.000400368	0.000477348
ANIsp_179_o:Clostridiales	0.000424471	0.00737891	7.01e-05	2.48e-05	0	0.00028323	0.00027697	0.000403886	0	0	7.29e-05	0	0.00185694	3.11e-05	0.000447561	0.000239234	0.00105634	0	0.000105764	0	1.66e-05	0	7.86e-05	0	0.000339443	0.000395168	4.43e-05	6.34e-05	0.000469691	0.000572987	0.00278128	0.000585701	0.000120232	0.000133019	0.000266383	0.000161917	0.000761689	0.000322378	0.000208949	5.49e-06	0.000283557	0.000534978	0.000979017	0.00100169	6.6e-05	0.000436316	0.000324686	0.00168155	0.000173581
ANIsp_180_c:Clostridia	0.00175094	6.31e-05	7.01e-05	0	0	0	4.62e-05	0	0	0	0	0	0	0	4.97e-05	0	0	0	0	0	0	0	0	0	0	0	0	0	0	4.98e-05	0	0	0	1.9e-05	0	4.05e-05	2.46e-05	0	2.98e-05	0	0	0	0.00177282	0	3.3e-05	0	0.000129874	8.01e-05	0
ANIsp_181_s:Phascolarctobacterium_faecium	0	0	0	0	0	0	0	0	0	0	0	0	0	0	9.95e-05	0	0	0	0	0	0	0	0	0	0	0	0	0	0	0	0	0.0195373	0	1.9e-05	0	0	0	0	0	0	0	0.00380779	0	0	0	0	0	0	0
ANIsp_182_o:Veillonellales	0	0	0	0.000844427	0	5.66e-05	0.00221576	2.13e-05	0	0	0	0	0	0	0.000795664	0	0	0	0	0	0	0	0	0	0.000182777	0	0.000265957	0	0	2.49e-05	0	0	0	0	0	0	0	1.57e-05	0	0	7.09e-05	3.15e-05	5.29e-05	0.00051369	0	0	0	0	0
ANIsp_183_o:Lactobacillales	5.31e-05	0.000189203	0	0	0	0	4.62e-05	0.002976	0	0	0	0	0.000161473	0	0.000198916	0	7.82e-05	3.95e-05	0	0	0	0	0.00253105	2.78e-05	0	0	4.43e-05	9.51e-05	0	0.000112106	8.78e-05	0	0	1.9e-05	0	0	7.37e-05	0.000456047	0	9.89e-05	0	0	0	0.00616428	0	0	0.000811715	8.01e-05	0
ANIsp_184_g:Atopobium	0	0	2.34e-05	0	0	0.000113292	0	0	0	0	0	2.33e-05	8.07e-05	0.000186602	0	0	0	0	0	0	0	0	1.57e-05	0.000194607	7.83e-05	0	4.43e-05	3.17e-05	2.76e-05	0.000186844	0	0	6.01e-05	3.8e-05	0	0	4.91e-05	0.000542538	5.97e-05	0.000389956	0.000248113	0	0	7.71e-05	0	3.64e-05	3.25e-05	0	8.68e-05
ANIsp_185_s:Odoribacter_splanchnicus	0	0	0	0	0	0	0	2.13e-05	0	0	0	0	0	0	0	0	0	0	0	0.000136054	0	0.000752291	0	0	0	0.000620978	0.000487589	9.51e-05	0.00342598	8.72e-05	0.000175659	0.00263565	0.000180348	0.000608088	0.000266383	0.000769106	2.46e-05	0	0	0	0	0	0	0	0.0024737	0.000363597	6.49e-05	4e-05	0.000390557
ANIsp_186_o:Clostridiales	0	0	0	0	0	0	0	0	0.000669024	0	7.29e-05	0	0.000242209	0	0	0	0	0	0	0	0	0	0	0	0	0	0	0.000221807	8.29e-05	0.000548075	0.000234213	0	0	0.00180526	0	0.000526231	0	0	0	0	0	0	0	0	0.00013193	0	0	0	0.000260371
ANIsp_187_s:Butyrivibrio_crossotus	0	0	0	0	0	0	0	0	0	0	0	0	0	0	0	0	0	0	0	0	0	0	0	0	0	0	0	3.17e-05	0	4.98e-05	0	0	0	3.8e-05	0	0	0	0	0	0	0	0	0	0	0	0	0	0	4.34e-05
ANIsp_188_s:Alistipes_finegoldii	0	6.31e-05	0	0	0	0	0	0	0	0	0	0	0	0	0	0	0	0	0	0	0	0	0	0	0	0.00197584	0	0	0.00146433	1.25e-05	0	0.000167343	3.01e-05	0.000114016	0	0.000242876	0	0	0	0	0	0	0	0	0.000362809	0.00149075	0	0	0.0018226
[truncated: 164 more columns]

## Sheet: Table S8
Table S8. MetaPhlAn3 relative abundance results
Sample ID	age_group	Region	Group	Methanobrevibacter_smithii	Actinomyces_graevenitzii	Actinomyces_naeslundii	Actinomyces_odontolyticus	Actinomyces_radicidentis	Actinomyces_sp_HMSC035G02	Actinomyces_sp_HPA0247	Actinomyces_sp_ICM47	Actinomyces_sp_S6_Spd3	Actinomyces_sp_oral_taxon_181	Actinomyces_turicensis	Actinomyces_urogenitalis	Varibaculum_cambriense	Aeriscardovia_aeriphila	Bifidobacterium_adolescentis	Bifidobacterium_angulatum	Bifidobacterium_animalis	Bifidobacterium_bifidum	Bifidobacterium_breve	Bifidobacterium_catenulatum	Bifidobacterium_dentium	Bifidobacterium_kashiwanohense	Bifidobacterium_longum	Bifidobacterium_pseudocatenulatum	Bifidobacterium_scardovii	Corynebacterium_amycolatum	Corynebacterium_aurimucosum	Corynebacterium_kroppenstedtii	Corynebacterium_striatum	Corynebacterium_variabile	Lawsonella_clevelandensis	Dermabacter_hominis	Pseudoglutamicibacter_albus	Rothia_dentocariosa	Rothia_mucilaginosa	Cutibacterium_acnes	Cutibacterium_avidum	Atopobium_deltae	Atopobium_minutum	Atopobium_parvulum	Atopobium_rimae	Atopobium_vaginae	Olsenella_scatoligenes	Collinsella_aerofaciens	Collinsella_intestinalis	Collinsella_stercoris
B105	A	ATL	A_ATL	0	0.00531204	0	0	0	0	0	0	0	0	0	0	0	0	0	0	0	2.03296	0.0993724	0	0.00802513	0	0	0	0	0	0	0	0	0	0	0	0	0	0	0	0	0	0	0	0	0	0.0143417	0	0	0.000970322
B144	A	ATL	A_ATL	0	0	0	0	0	0	0	0	0	0.00525539	0	0	0	0	0	0	0	1.86609	0.0442543	0	0	0	0.76809	0	0	0	0	0	0	0	0	0	0	0	0.00227466	0	0	0	0	0	0	0	0	1.71684	0	0.000697618
B189	A	ATL	A_ATL	0	0	0	0	0	0	0.0237527	0	0.0057668	0	0	0	0	0	0	0	0	4.33869	0.311868	0	0	0	3.34629	0	0.0281246	0	0	0	0	0	0	0	0	0	0.00720012	0	0	0	0	0	0	0	0	0	0	0
B204	A	ATL	A_ATL	0	0	0	0	0	0	0.0707891	0	0	0.00243371	0	0	0	0	0	0	0.391124	6.70789	4.48519	0	0	0	21.2539	0	0	0	0	0	0	0	0	0	0	0	0	0	0	0	0	0	0	0	0	0	0	0
B208	A	ATL	A_ATL	0	0	0	0	0	0	0	0	0	0	0	0	0	0	0	0	0.000640309	0	0.0908325	0	0	0	0	0	0.0398751	0	0	0	0	0	0	0	0	0	0	0	0	0	0	0	0	0	0	0	0	0
B209	A	ATL	A_ATL	0	0	0	0	0	0	0.0663694	0	0	0	0	0	0	0	0.952574	0	0.000623798	2.44502	0.784649	0	0	0	2.56941	0	0.737474	0	0	0	0	0	0	0	0	0	0	0	0	0	0	0	0	0	0	1.68935	0.00508635	0.0175486
B210	A	ATL	A_ATL	0	0	0	0	0	0	0	0	0	0.00197813	0	0	0	0	7.8045	2.70446	0.48298	3.10802	0.467645	0.178614	0	0	0.908067	0	0	0	0	0	0	0.0531998	0	0	0	0	0	0.12316	0	0	0	0	0	0	0	4.10474	0.000833164	0.00175322
B266	A	ATL	A_ATL	0	0	0	0	0	0	0	0	0	0	0	0	0	0	0	0	0	0.562817	1.89874	0	0.00254406	0	2.32039	0.691039	0.0648978	0	0	0	0	0	0	0	0	0	0	0.0675323	0	0	0	0	0	0	0	0	0	0
B555	A	ATL	A_ATL	0	0	0	0	0	0	0	0	0	0	0	0	0	0	0	0	0	0.832401	0.136634	0	0	0	0.677072	2.45479	0.479029	0	0	0	0	0	0	0	0	0	0	0.102044	0	0	0	0	0	0	0	0.812286	0.0047551	0.0268595
B579	A	ATL	A_ATL	0	0	0	0	0	0	0	0.00342502	0	0	0	0	0	0	0	0	0	3.32051	6.90654	0	0	0	7.64175	0	0	0	0	0	0	0	0	0	0	0	0	0	0	0	0	0	0	0	0	0	0	0
B596	A	ATL	A_ATL	0	0	0	0	0	0	0	0	0	0	0	0	0	0	0	0	0	0	1.65391	0	0	1.68141	3.63771	0	0	0	0	0	0	0	0	0	0	0	0	0	0	0	0	0	0	0	0	0	0	0
B602	A	ATL	A_ATL	0	0	0	0	0	0	0	0	0	0	0.00423026	0.0320145	0	0	0	0	0	3.52749	0.636132	0	0.0218763	0	24.6646	0	0	0	0	0	0	0	0	0	0	0	0	0	0.0587862	0	0	0	0	0	0	0	0	0
B604	A	ATL	A_ATL	0	0	0	0	0	0	0	0	0	0	0	0	0	0	0	0	0	0	0	0	0	0	0.0706576	0.0292498	0	0	0	0	0	0	0	0	0	0	0	0	0	0	0	0	0	0	0	0	0	0
B606	A	ATL	A_ATL	0	0	0	0	0	0	0	0	0	0.0235114	0	0	0	0.00484636	0	0	0	19.9011	45.9432	0	0	0	8.69589	0	0	0	0	0.0552992	0	0	0	0	0	0	0.004699	0.00224308	0.302439	0	0	0.000663099	0	0	0	0	0	0
B617	A	ATL	A_ATL	0	0	0	0	0	0	0	0	0	0	0	0	0	0	6.16924	0	0.208075	6.48791	0.72914	0	0	0	1.31737	0	0	0	0	0	0	0	0.0157824	0	0	0	0	0.0011326	0	0	0	0	0	0	0	1.52766	0	0.00134319
B619	A	ATL	A_ATL	0	0	0	0	0	0	0	0	0	0	0	0	0	0	0	0	0	0	0.0968497	0	0	0	0	0	0	0	0	0	0	0	0	0	0	0	0.004127	0.0109405	0	0	0	0	0	0	0	0	0	0
B633	A	ATL	A_ATL	0	0	0	0	0	0	0	0	0	0	0	0	0	0	0	0	0	0	0.0601078	0	0	0	0	0.623209	0	0	0	0	0	0	0	0	0	0	0	0	0	0	0	0	0	0	0	0.1803	0	0
B649	A	ATL	A_ATL	0	0	0	0	0	0.00122883	0	0	0	0	0	0	0.0342136	0	0	0	0.0466657	18.268	0	0	2.07654	0	35.9749	0	0	0	0	0	0	0	0	0	0	0	0.000312793	0.00869862	0	0	0	0	0	0	0	0	0	0
B655	A	ATL	A_ATL	0	0	0	0	0	0	0	0	0	0	0	0	0	0	0	0	0	0.116584	0.0090852	0	0	0	0.367511	0	0.0102767	0	0	0	0	0	0	0	0	0	0	0	0	0	0	0	0	0	0	0.702133	0	0
B663	A	ATL	A_ATL	0	0	0	0	0	0	0	0	0	0	0.019603	0	0	0	0	0	0	14.4382	19.3071	0	0	0	11.7635	0	0	0	0	0	0	0	0	0	0	0	0	0.0109505	0	0	0	0	0	0	0	3.66828	0	0.0119431
B699	A	ATL	A_ATL	0	0	0	0	0	0	0	0	0	0	0	0	0.0114717	0	0	0	0.54738	0.00644869	3.08492	0	0	0	4.07301	5.2649	0	0	0	0	0	0	0	0.0202055	0	0	0	0.00229168	0	0	0	0	0	0	0	0	0	0
B92	A	ATL	A_ATL	0	0	0	0	0	0	0	0	0	0	0	0	0	0	0	0	0	2.55808	1.25741	0	0	0	4.14848	0	0.0151295	0	0	0	0	0	0	0	0	0	0	0	0	0	0	0	0	0	0	0	0	0
Map_1	A	Maputo	A_Maputo	0	0	0	0	0	0	0	0	0	0	0	0	0	0	0	0	0	0.344669	0.290957	0	0	0	3.45257	0.00187706	0	0	0	0	0	0	0	0	0	0	0	0.0368149	0	0	0	0	0	0	0	0	0	0
Map_10	A	Maputo	A_Maputo	0	0	0	0	0	0	0	0	0	0	0	0	0	0	0	0	0	0.0152564	1.4363	0	0	0.6388	18.8602	0	0	0	0	0	0	0	0	0	0	0	0	0	0	0	0	0	0	0	0	0	0	0
Map_11	A	Maputo	A_Maputo	0	0	0	0	0	0	0	0.0293537	0	0	0	0	0	0	0	0	0	0	0	0	0	0	0.509951	0	0	0	0	0	0	0	0	0	0	0	0.0101066	0	0	0	0	0	0	0	0	0	0	0
Map_12	A	Maputo	A_Maputo	0	0	0	0	0	0	0	0	0	0	0	0	0	0	0	0	0	0	0	0	0	0	0	0	0	0	0	0	0	0	0	0	0	0	0	0	0	0	0	0	0	0	0	0	0	0
Map_121	A	Maputo	A_Maputo	0	0	0	0	0	0	0.00694448	0	0	0	0.0205661	0.025398	0.0569077	0	0	0	0	5.54552	0.318552	0	0	0	17.6848	0.120302	0	0	0	0	0	0	0	0	0	0	0	0	0	0	0	0	0	0	0	0.66355	0	0
Map_126	A	Maputo	A_Maputo	0	0	0	0	0	0	0	0	0	0	0	0	0	0	0	0	0	0	0	0	0	0	0	0.100337	0	0	0	0	0	0	0	0	0	0	0	0	0	0	0	0	0	0	0	0.184459	0	0
Map_129	A	Maputo	A_Maputo	0	0	0	0.00136745	0	0	0	0	0	0	0	0	0	0	0	0	0	2.89812	0.329261	0	0	2.30194	0.834042	0.0967124	0	0	0	0	0	0	0	0	0	0	0	0	0	0	0	0	0	0	0	2.92331	0	0.00434554
Map_13	A	Maputo	A_Maputo	0	0	0	0	0	0	0	0.00755726	0	0	0	0	0	0	0	0	0	0	0	0	0	0	0	0.0411335	0	0	0	0	0	0	0	0	0	0	0.00183873	0	0	0	0	0	0	0	0	0.449493	0	0
Map_132	A	Maputo	A_Maputo	0	0	0	0	0	0	0	0	0	0	0	0	0	0	0	0	0	0	0	0	0	0	0.21998	0.189399	0	0	0	0	0	0	0	0	0	0	0	0	0	0	0	0	0	0	0	0.0312218	0	0
Map_138	A	Maputo	A_Maputo	0	0	0	0	0	0	0	0	0	0	0	0	0	0	0	0	0	0.0806235	0	0	0	0	0.0781402	0.0714067	0	0	0	0	0	0	0	0	0	0	0	0	0	0	0	0	0	0	0	0.0386642	0	0
Map_147	A	Maputo	A_Maputo	0	0	0	0	0	0	0	0	0	0	0	0	0	0	0	0	0	1.32068	0	0	0	0	0.227064	0.672736	0	0	0	0	0	0	0	0	0	0	0	0	0	0	0	0	0	0	0	0.60941	0	0.000967523
Map_15	A	Maputo	A_Maputo	0	0	0	0	0	0	0	0	0	0	0	0	0	0	0.0978421	0	0	0	0	0	0	0	0.0364446	0	0	0	0	0	0	0	0	0	0	0	0	0	0	0	0	0	0	0	0	0.386013	0	0.000504134
Map_153	A	Maputo	A_Maputo	0	0	0	0	0	0	0	0	0	0	0	0	0	0	0	0	0	0	0	0	0	0	0	0.318356	0	0	0	0	0	0	0	0	0	0	0	0	0	0	0	0	0	0	0	0.117829	0	0
Map_156	A	Maputo	A_Maputo	0	0	0	0	0	0	0	0	0	0	0	0	0	0	0	0	0	0.760392	0	0	0	0	0.112623	11.8263	0	0	0	0	0	0	0	0	0	0	0	0	0	0	0	0	0	0	0	0.887667	0	0
Map_16	A	Maputo	A_Maputo	0	0	0	0.00475282	0	0	0	0	0	0	0	0	0	0	0	0	0	0.786092	0.849033	0	0	0	9.94942	0	0	0	0	0	0	0	0	0	0	0	0	0	0	0	0	0	0	0	0	0	0	0
Map_17	A	Maputo	A_Maputo	0	0	0	0.00375969	0	0	0	0	0	0.00599938	0	0	0	0	0	0	0	3.54265	6.12776	0	0	0	11.7435	0.0511271	0	0	0	0	0	0	0	0	0	0	0.000247575	0	0	0	0	0	0	0	0.000264848	0.517645	0	0.00203242
Map_171	A	Maputo	A_Maputo	0	0	0	0.00722123	0	0	0	0.0118102	0	0	0	0	0	0	0	0	0	0	0	0	0	0	2.15885	32.7978	0	0	0	0	0	0	0	0	0	0	0.00922454	0	0	0	0	0	0	0	0	10.3543	0.00584687	0.0183617
Map_179	A	Maputo	A_Maputo	0	0	0	0	0	0	0.00596506	0	0	0.00243643	0	0	0	0	0	0	0	0	0	0	0	0	8.57918	0	0	0	0	0	0	0	0	0	0	0	0.0011314	0.00255405	0	0	0	0	0	0	0	0	0	0
Map_18	A	Maputo	A_Maputo	0	0	0	0	0	0	0.00872476	0.00914317	0	0.00258588	0	0	0	0	0	0	0	8.07745	0.297784	0	0	0	6.47351	0.100715	0	0	0	0	0	0	0	0	0	0	0	0	0	0	0	0	0	0	0	4.54346	0.000908829	0.0118011
Map_186	A	Maputo	A_Maputo	0	0	0	0	0	0	0	0	0	0	0	0	0	0	0	0	0	0.502976	0	0	0	0	0	0	0	0	0	0	0	0	0	0	0	0	0	0	0	0	0	0	0	0	0	0.78281	0	0.00122385
Map_187	A	Maputo	A_Maputo	0	0	0	0	0	0	0	0	0	0	0	0	0	0	0	0	0	0	0	0	0	0	0.00386719	0	0	0	0	0	0	0	0	0	0	0	0	0	0	0	0	0	0	0	0	2.67534	0	0.00248203
Map_19	A	Maputo	A_Maputo	0	0	0	0	0	0	0	0	0	0.00118814	0	0	0	0	0	0	0	1.667	0.702533	0	0	0.78035	3.44571	0	0	0	0	0	0	0	0	0	0	0	0	0	0	0	0	0	0	0	0	1.90046	0	0.00616275
Map_191	A	Maputo	A_Maputo	0	0	0	0	0	0	0	0	0	0	0	0	0	0	0	0	0	0.258226	0.0404587	0	0	0.17022	0.598638	0.157608	0	0	0	0	0	0	0	0	0	0	0	0	0	0	0	0	0	0	0	0.109737	0	0
Map_2	A	Maputo	A_Maputo	0	0	0	0	0.00229452	0	0	0	0	0	0	0	0	0	0	0	0	0.993197	1.55633	0	0	0	15.6752	0.00114918	0	0	0	0	0	0	0	0	0	0	0	0	0	0	0	0	0	0	0.00827104	0.0021331	0.000891673	0.00280954
Map_200	A	Maputo	A_Maputo	0	0	0	0	0	0	0	0	0	0	0	0	0	0	0	0	0	0	0	0	0	0	0.00940846	0.33929	0	0	0	0	0	0	0	0	0	0	0	0	0	0	0	0	0	0	0	0.274286	0	0
Map_203	A	Maputo	A_Maputo	0	0	0	0	0	0	0	0	0	0	0	0	0	0	0	0	0	0	2.51919	0	0	0	0.341213	2.16147	0	0	0	0	0	0	0	0	0	0	0	0	0	0	0	0	0	0	0	0.819289	0	0
Map_21	A	Maputo	A_Maputo	0	0	0	0	0	0	0	0	0	0	0	0	0	0	0	0	0	0.736818	0	0	0	0	2.30794	2.02799	0	0	0	0	0	0	0	0	0	0	0	0	0	0	0	0	0	0	0	0.622267	0	0.000702141
Map_22	A	Maputo	A_Maputo	0	0	0	0	0	0	0	0	0	0	0	0	0	0	0	0	0	0	0	0	0	0	2.9142	0	0	0	0	0	0	0	0	0	0	0	0	0	0	0	0	0	0	0	0	0.371662	0	0.000723215
Map_23	A	Maputo	A_Maputo	0	0	0	0.00148521	0	0	0	0	0	0.00844823	0	0	0	0	0	0	0	1.02083	5.23179	0	0	0	8.63665	0	0	0	0	0	0	0	0	0	0	0	0	0	0	0	0	0.000926072	0	0	0	0	0	0
Map_24	A	Maputo	A_Maputo	0	0	0	0	0	0	0	0	0	0	0	0	0	0	0	0	0	0	0	0	0	0	0	0	0	0	0	0	0	0	0	0	0	0	0	0	0	0	0	0	0	0	0	0.0188397	0	0
Map_25	A	Maputo	A_Maputo	0	0	0	0	0	0	0.00944115	0	0	0.00311219	0	0	0	0	0	0	0	1.82364	0.34569	0	0	0.280626	10.5174	0	0	0	0	0	0	0	0	0	0	0	0	0	0	0	0	0	0	0	0.00193911	0.217353	0.00604912	0.0232298
Map_29	A	Maputo	A_Maputo	0	0	0	0	0	0	0	0	0	0	0	0	0	0	0	0	0	0.490162	0.0168023	0	0	0	0.525275	3.29726	0	0	0	0	0	0	0	0	0	0	0	0	0	0	0	0	0	0	0	0.470335	0	0
Map_4	A	Maputo	A_Maputo	0	0	0	0	0	0	0	0	0	0.0183543	0	0	0	0	0	0	0	0	0	0	0	0	4.3199	0	0	0	0	0	0	0	0	0	0	0	0	0	0	0	0	0	0	0	0	0	0	0
Map_48	A	Maputo	A_Maputo	0	0	0	0.00391454	0	0	0	0	0	0	0	0	0	0	0	0	0	3.48013	1.85368	0	0	0.102044	16.6052	0	0	0	0	0	0	0	0	0	0	0	0	0	0	0	0	0	0	0	0	0	0	0
Map_49	A	Maputo	A_Maputo	0	0	0	0	0	0	0	0	0	0	0	0	0	0	0	0	0	2.13569	0.424041	0	0	0	5.94884	0.0127321	0	0	0	0	0	0	0	0	0	0	0	0	0	0	0	0	0	0	0	0.215902	0	0
Map_5	A	Maputo	A_Maputo	0	0	0	0	0	0	0	0	0	0	0	0	0	0	0	0	0	0.394846	1.26239	0	0	0.052813	2.24288	0	0	0	0	0	0	0	0	0	0	0	0	0	0	0	0	0	0	0	0	0.434513	0	0
Map_52	A	Maputo	A_Maputo	0	0	0	0	0	0	0	0	0	0	0	0	0	0	0	0	0	1.85956	0.230404	0	0	0.856032	0.314018	0	0	0	0	0	0	0	0	0	0	0	0	0	0	0	0	0	0	0	0	1.44106	0	0.000547775
Map_53	A	Maputo	A_Maputo	0	0	0	0	0	0	0	0	0	0	0	0	0	0	0	0	0	0.958597	0.662201	0	0	0	5.37059	0	0	0	0	0	0	0	0	0	0	0	0	0	0	0	0	0	0	0	0.012133	0.00363168	0.00823114	0.00286568
Map_54	A	Maputo	A_Maputo	0	0	0.00603768	0.0054712	0	0.00335534	0	0.00204807	0	0	0	0	0	0.00159294	0	0	0	2.60117	2.25532	0	0	0.00835689	7.22503	0	0	0	0	0	0	0	0	0	0	0	0	0	0	0	0	0	0	0	0	0	0	0
Map_57	A	Maputo	A_Maputo	0	0	0	0	0	0	0	0	0	0	0	0	0	0	0	0	0	1.54357	2.49074	0	0	0	5.22135	0	0	0	0	0	0	0	0	0	0	0	0	0	0	0	0	0	0	0	0	0.95978	0	0
Map_6	A	Maputo	A_Maputo	0	0	0	0	0	0	0	0	0	0	0	0	0	0	0	0	0	1.10908	0.0801946	0	0	0.727377	0.0172853	1.20197	0	0	0	0	0	0	0	0	0	0	0	0	0	0	0	0	0	0	0	0.243572	0	0
Map_61	A	Maputo	A_Maputo	0	0	0	0.00283735	0	0	0	0	0	0	0	0	0	0	0	0	0	5.07583	0.722145	0	0	1.42125	1.99998	0	0	0	0	0	0	0	0	0	0	0	0	0	0	0	0	0	0	0	0.00233341	2.21629	0.00904703	0.0443156
Map_62	A	Maputo	A_Maputo	0	0	0	0	0	0	0	0	0	0	0	0	0	0	0	0	0	0.652663	0.476719	0	0	0.0441729	0.127757	0.00752076	0	0	0	0	0	0	0	0	0	0	0	0	0	0	0	0	0	0	0	1.09177	0	0.00227203
Map_63	A	Maputo	A_Maputo	0	0	0	0	0	0	0.000131144	0	0	0	0	0	0	0	0	0	0	0.42784	0.341266	0	0	0.0319991	0.0957568	0.00391792	0	0	0	0	0	0	0	0	0	0	0	0	0	0	0	0	0	0	0.000450807	0.486519	0	0.000857899
Map_66	A	Maputo	A_Maputo	0	0	0	0	0	0.00350447	0	0	0	0	0	0	0	0	0	0	0	0	1.32012	0	0	0	10.7025	0	0	0	0	0	0	0	0	0	0	0	0	0	0	0	0	0	0	0	0	0	0	0
Map_67	A	Maputo	A_Maputo	0	0	0	0	0	0	0	0	0	0	0	0	0	0	0	0	0	0	0.884978	0	0	0	5.03969	0	0	0	0	0	0	0	0	0	0	0	0	0	0	0	0	0	0	0	0.000345926	0	0	0
Map_68	A	Maputo	A_Maputo	0	0	0	0	0	0	0.00556342	0	0	0.024736	0	0	0	0	0	0	0	4.23655	19.8134	0	0.00253348	2.12688	4.17466	0.0361801	0	0	0	0	0	0	0	0	0	0	0	0	0	0	0	0	0	0	0.00249254	1.87145	0.00371577	0.00821973
Map_7	A	Maputo	A_Maputo	0	0	0	0	0	0	0	0	0	0.00310746	0	0	0	0	0	0	0	3.69473	2.65388	0	0	0.0232561	18.0729	0	0	0	0	0	0	0	0	0	0	0	0	0	0	0	0	0	0	0	0	0.00275243	0	0
Map_70	A	Maputo	A_Maputo	0	0	0	0	0	0	0.00564321	0	0	0.0595248	0.0104609	0	0	0	0	0	0	2.40214	0.886037	0	0	0.12008	10.4621	0	0	0	0	0	0	0	0	0	0	0	0	0	0	0	0	0.00446857	0	0	0	2.2806	0.00324053	0.0176196
Map_73	A	Maputo	A_Maputo	0	0.00482328	0	0	0	0	0.0186323	0	0	0.0254621	0	0	0	0	0	0	0	7.68909	0.752596	0	0	0.0110405	11.6398	0	0	0	0	0	0	0	0	0	0	0	0	0	0	0	0	0	0	0	0	0.586646	0	0.00455318
Map_76	A	Maputo	A_Maputo	0	0	0	0	0	0	0	0	0	0	0	0	0	0	0	0	0	0.471611	0.0408592	0	0	0	2.03451	0.0701022	0	0	0	0	0	0	0	0	0	0	0	0	0	0	0	0	0	0	0	0.447515	0	0
Map_78	A	Maputo	A_Maputo	0	0	0	0	0	0	0	0	0	0	0	0	0	0	0	0	0	4.22669	2.45204	0	0	0	10.771	0.0287414	0	0	0	0	0	0	0	0	0	0	0	0	0	0	0	0	0	0	0	2.36092	0.0016344	0.00151903
Map_8	A	Maputo	A_Maputo	0	0	0	0	0	0	0	0	0	0	0	0	0	0	0	0	0	0	2.47154	0	0	0	4.12062	0	0	0	0	0	0	0	0	0	0	0	0	0	0	0	0	0	0	0	0	1.04791	0	0.00350532
Map_80	A	Maputo	A_Maputo	0	0	0	0.00433839	0	0	0.00454915	0	0	0	0	0	0	0	0	0	0	1.94804	1.36877	0	0	0.0279785	12.2058	0	0	0	0	0	0	0	0	0	0	0	0	0	0	0	0	0	0	0	0	0.962995	0	0
Map_83	A	Maputo	A_Maputo	0	0	0	0	0	0	0.116884	0	0	0.237324	0	0	0	0	0	0	0	0.00330648	0.0535947	0	0	0	12.21	0	0	0	0	0	0	0	0	0	0	0	0	0	0	0	0	0.165786	0.014155	0	0	0	0	0
Map_86	A	Maputo	A_Maputo	0	0	0	0	0	0	0	0	0	0	0	0	0	0	0	0	0	0.194401	0.0108649	0	0	0	0.61321	0	0	0	0	0	0	0	0	0	0	0	0	0	0	0	0	0	0	0	0.000261994	0.0231248	0.000526226	0
Map_89	A	Maputo	A_Maputo	0	0	0	0	0	0	0	0	0	0	0	0	0	0	0	0	0	1.81047	1.20593	0	0	0	0.167304	0.078826	0	0	0	0	0	0	0	0	0	0	0	0	0	0	0	0	0	0	0	0.140562	0.00347026	0
Map_9	A	Maputo	A_Maputo	0	0	0	0	0	0	0	0	0	0	0	0	0	0	0.273322	0	0	0.240033	10.56	0	0	0	0.155266	0	0	0	0	0	0	0	0	0	0	0	0	0	0	0	0	0	0	0	0	0.175933	0	0
B136	B	ATL	B_ATL	0	0	0	0	0	0	0	0	0	0	0	0	0	0	0	0	0	0.00223494	0	0	0	0	0.277423	0.363506	0	0	0	0	0	0	0	0	0	0	0	0	0	0	0	0	0	0	0	0.334636	0	0
B138	B	ATL	B_ATL	0	0	0	0	0	0	0	0	0	0	0	0	0	0	0.0572216	0	0	0	0	0.0331299	0	0	0.079427	0.00640169	0	0	0	0	0	0	0	0	0	0	0	0	0	0	0	0	0	0	0	0.0588703	0	0
B151	B	ATL	B_ATL	0	0	0	0	0	0	0	0	0	0	0	0	0	0	0	0	0	0	0.0775267	0	0.0868202	0	3.01821	2.25645	0	0	0	0	0	0	0	0	0	0	0	0	0	0	0	0	0	0	0	0	0	0
B165	B	ATL	B_ATL	0	0	0	0	0	0	0	0.0221555	0	0	0	0	0	0	0	0	0	4.10761	17.683	0	0	0	0	0	0	0	0	0	0	0	0	0	0	0	0	0	0	0	0	0	0	0	0	0	0	0
B612	B	ATL	B_ATL	0	0	0	0	0	0	0	0	0	0	0	0	0	0	0	0	0	8.08468	1.74603	0	0.103344	0	2.43654	1.24887	0	0	0	0	0	0	0	0	0	0	0	0.023514	0	0	0	0	0	0	0	0	0	0
B613	B	ATL	B_ATL	0.0955366	0	0	0	0	0	0	0	0	0	0	0	0	0	0.907355	2.49328	0	2.20275	0	0.360042	0	0	1.59867	0.0266963	0	0	0	0	0	0	0	0	0	0	0	0	0	0	0	0	0	0	0	2.60191	0	0.00164917
B624	B	ATL	B_ATL	0	0	0	0	0	0	0	0	0	0.00301939	0	0	0	0	0	0	0	0	0.287527	0	0	0.670829	2.9792	1.84602	0	0	0	0	0	0	0	0	0	0	0	0.0112264	0	0	0	0	0	0	0	0	0	0
B632	B	ATL	B_ATL	0	0	0	0	0	0	0	0	0	0	0	0	0	0	0.0877432	0	0	0.0131701	0	0	0	0	0.0506615	0	0	0	0	0	0	0	0	0	0	0	0	0	0	0	0	0	0	0	0	0	0	0
B635	B	ATL	B_ATL	0	0	0	0	0	0	0	0	0	0	0	0	0	0	0	0	0	0	0.807015	0	0	1.54902	3.49447	0	0	0	0	0	0	0	0	0	0	0	0	0	0	0	0	0	0	0	0	2.02797	0	0.00575474
B636	B	ATL	B_ATL	0	0	0	0	0	0	0	0	0	0	0	0	0	0	0	0	0	0	0	0	0	0	0.0102241	2.19102	0	0	0	0	0	0	0	0	0	0	0	0.00156108	0	0	0	0	0	0	0	0.168438	0	0
B671	B	ATL	B_ATL	0	0	0	0	0	0	0	0	0	0	0	0	0	0	0.202047	0	0	1.30324	0.170249	0.279998	0	0	1.64372	0	0	0	0	0	0	0	0	0	0	0	0	0	0	0	0	0	0	0	0	1.16265	0	0
B78	B	ATL	B_ATL	0	0	0	0	0	0	0	0	0	0	0	0	0	0	0	0	0	0.302179	0	0.0884953	0	0	2.11121	0	0	0	0	0	0	0	0	0	0	0	0	0	0	0	0	0	0	0	0	0.29962	0	0
B79	B	ATL	B_ATL	0	0	0	0	0	0	0	0.0024082	0	0	0	0	0	0	0	0	0	2.61627	3.18901	0	0	0	5.12686	0	0	0	0	0	0	0	0	0	0	0	0	0	0	0	0	0	0	0	0	0	0	0
B84	B	ATL	B_ATL	0	0	0	0	0	0	0	0	0	0	0	0	0	0	0	0	0	0.479942	0.246539	0	0	0	3.37432	0.0337235	0	0	0	0	0	0	0	0	0	0	0	0	0	0	0	0	0	0	0	1.24743	0.0822751	0.00651548
B86	B	ATL	B_ATL	0	0	0	0	0	0	0	0	0	0	0	0	0	0	0.163309	0	0	3.13756	0	0.264418	0	0	3.66417	0.92508	0	0	0	0	0	0	0	0	0	0	0.0313421	0	0	0	0	0	0	0	0	6.934	0.00247683	0.0258188
B88	B	ATL	B_ATL	0	0	0	0	0	0	0	0	0	0	0	0	0.0379228	0	0.143006	0	0	0.260059	0	0.167078	0	0	0.383772	0	0	0	0	0	0	0	0.196081	0	0	0	0	0	0	0.00374105	0.048737	0	0	0.010255	0	0.359855	0	0
B93	B	ATL	B_ATL	0	0	0	0	0	0	0	0	0	0	0	0	0	0	0	0	0	0.727652	0.137247	0	0	0	4.25791	0.894243	0	0	0	0	0	0	0	0	0	0	0.0463724	0	0	0	0	0	0	0	0	2.71958	0	0
Map_102	B	Maputo	B_Maputo	0	0	0	0	0	0	0	0	0	0	0	0	0	0	0	0	0	0	0	0	0	0	0.00956729	0	0	0	0	0	0	0	0	0	0	0	0	0	0	0	0	0	0	0	0	0.0111523	0	0
Map_110	B	Maputo	B_Maputo	0	0	0	0	0	0.00337245	0	0	0	0	0	0	0	0	0	0	0	0	0	0	0	0	0.0365707	0	0	0.0220764	0.0117617	0	0.0336228	0	0	0	0	0	0	0	0	0	0	0	0	0	0	0	0	0
Map_123	B	Maputo	B_Maputo	0	0	0	0	0	0.00440008	0	0.0174413	0	0	0	0	0	0	0	0	0	0	0	0	0	0	15.6594	20.1103	0	0	0	0	0	0	0	0	0	0	0.00180907	0	0	0	0	0	0	0	0	0.410937	0	0
Map_124	B	Maputo	B_Maputo	0	0	0	0	0	0	0	0	0	0	0	0	0	0	0	0	0	0	0	0	0	0	0	0.010333	0	0	0	0	0	0	0	0	0	0	0	0	0	0	0	0	0	0	0	0.0946279	0	0
Map_127	B	Maputo	B_Maputo	0	0	0	0	0	0	0	0	0	0	0	0	0	0	0	0	0	18.955	3.37105	0	0	3.41216	1.52954	0.0157185	0	0	0	0	0	0	0	0	0	0	0	0	0	0	0	0	0	0	0.00959724	0	0.00221538	0
Map_128	B	Maputo	B_Maputo	0	0	0	0	0	0	0	0	0	0	0	0	0	0	0.258454	0	0	0	0	0	0	0	0.607693	1.2298	0	0	0	0	0	0	0	0	0	0	0	0	0	0	0	0	0	0	0	0.263403	0	0
Map_130	B	Maputo	B_Maputo	0	0	0	0	0	0	0	0	0	0	0	0	0	0	0	0	0	1.48216	0.0357404	0	0	0	11.617	0	0	0	0	0	0	0	0	0	0	0	0	0	0	0	0	0	0	0	0	2.78734	0	0.00240858
Map_133	B	Maputo	B_Maputo	0	0	0	0	0	0	0	0	0	0	0	0	0	0	0	0	0	0	0	0	0	0	0.728207	0.547114	0	0	0	0	0	0	0	0	0	0	0	0	0	0	0	0	0	0	0	0.104724	0	0
Map_134	B	Maputo	B_Maputo	0	0	0	0	0	0	0	0	0	0	0	0	0	0	0	0	0	1.22339	2.12087	0	0	0	1.55855	2.79422	0	0	0	0	0	0	0	0	0	0	0	0	0	0	0	0	0	0	0	0.490133	0	0
Map_136	B	Maputo	B_Maputo	0	0	0	0.00351386	0	0	0	0.011063	0	0	0	0	0	0	0	0	0	1.18049	0.568916	0	0	2.89804	2.86205	0	0	0	0	0	0	0	0	0	0	0	0	0	0	0	0	0	0	0	0.000723442	0.784699	0.000953628	0.00983693
Map_139	B	Maputo	B_Maputo	0	0	0	0	0	0	0	0	0	0	0	0	0	0	0	0	0	2.55813	0.890738	0	0	1.87218	0.637519	0	0	0	0	0	0	0	0	0	0	0	0	0	0	0	0	0	0	0	0.00168742	0.980104	0.00225903	0.01393
Map_14	B	Maputo	B_Maputo	0	0	0	0	0	0	0	0	0	0	0	0	0	0	0	0	0	0	0	0	0	0	0	0	0	0	0	0	0	0	0	0	0	0	0	0	0	0	0	0	0	0	0	0.12884	0	0
Map_142	B	Maputo	B_Maputo	0	0	0	0	0	0	0	0	0	0	0	0	0	0	0	0	0	0	0	0	0	0	0.105331	0	0	0	0	0	0	0	0	0	0	0	0	0	0	0	0	0	0	0	0	0.792544	0	0.000929188
Map_146	B	Maputo	B_Maputo	0	0	0	0	0	0	0	0	0	0	0	0	0	0	0	0	0	0	0	0	0	0	0.209403	0.00196022	0	0	0	0	0	0	0	0	0	0	0	0	0	0	0	0	0	0	0	0.907805	0	0.00161166
Map_149	B	Maputo	B_Maputo	0	0	0	0	0	0	0	0	0	0	0	0	0	0	0.0505874	0	0	2.33896	0.467518	0	0	0	0.483438	1.10132	0	0	0	0	0	0	0	0	0	0	0	0	0	0	0	0	0	0	0	0.741531	0	0
Map_150	B	Maputo	B_Maputo	0	0	0	0.00339075	0	0	0.187823	0	0	0.0186639	0	0	0	0	0	0	0	0	0	0	0	0	0	0.0385527	0	0	0	0	0	0	0	0	0	0	0	0	0	0	0	0	0	0	0	0	0	0
Map_151	B	Maputo	B_Maputo	0	0	0	0.00209871	0	0	0	0	0	0	0	0	0	0	0	0	0	0.388966	0.351651	0	0	0.858744	4.9127	0	0	0	0	0	0	0	0	0	0.00641805	0	0	0	0	0	0	0	0	0	0	1.08672	0	0.00135234
Map_154	B	Maputo	B_Maputo	0	0	0	0	0	0	0	0.00630803	0	0	0	0	0	0	0	0	0	0.0615636	0.119052	0	0	0	0.420905	0.951118	0	0	0	0	0	0	0	0	0	0	0	0	0	0	0	0	0	0	0	0.509107	0	0
Map_158	B	Maputo	B_Maputo	0	0	0	0	0	0	0	0.000436518	0	0	0	0	0	0	0.0586825	0	0	0	0	0	0	0	0.0192504	0.0105346	0	0	0	0	0	0	0	0	0	0	0	0	0	0	0	0	0	0	0	0.0882202	0	0
Map_165	B	Maputo	B_Maputo	0	0	0	0	0	0	0	0	0	0	0	0	0	0	0	0	0	2.46827	1.30888	0	0	0.885845	7.63143	0	0	0	0	0	0	0	0	0	0	0	0	0	0	0	0	0	0	0	0.00440598	0.678754	0.00308807	0.00413364
Map_168	B	Maputo	B_Maputo	0	0	0	0	0	0	0	0	0	0	0	0	0	0	0	0	0	5.37323	5.3933	0	0	2.02032	4.71302	0.0659401	0	0	0	0	0	0	0	0	0	0	0	0	0	0	0	0	0	0	0	0.955485	0	0
Map_169	B	Maputo	B_Maputo	0	0	0	0	0	0	0	0	0	0	0	0	0	0	0	0	0	0	0	0	0	0	0.0270493	0.390712	0	0	0	0	0	0	0	0	0	0	0	0	0	0	0	0	0	0	0	0.162101	0	0
Map_170	B	Maputo	B_Maputo	0	0.0467429	0	0.00986685	0	0.000960844	0	0.171893	0.00951745	0	0	0	0	0	0.244	0	0	0	0	0	0	0	0.00496436	1.91351	0	0	0	0	0	0	0	0	0	0	0.0391071	0	0	0	0	0	0	0	0	3.17127	0	0.0211313
Map_172	B	Maputo	B_Maputo	0	0	0	0.00559287	0	0	0	0.0154787	0	0	0	0	0	0	0	0	0	0	0	0	0	0	0.240486	0.199213	0	0	0	0	0	0	0	0	0	0	0.00188978	0	0	0	0	0	0	0	0	0.776747	0	0.00159484
Map_173	B	Maputo	B_Maputo	0	0	0	0	0	0	0	0	0	0	0	0	0	0	0	0	0	0.0282147	0	0	0	0	0.0625701	1.78224	0	0	0	0	0	0	0	0	0	0	0.00113587	0	0	0	0	0	0	0	0	2.57453	0	0.00534674
Map_177	B	Maputo	B_Maputo	0	0	0.00294822	0	0	0	0.0126453	0	0	0	0	0	0	0	0	0	0	3.25417	0.76013	0	0	0	15.7321	0	0	0	0	0	0	0	0	0	0	0	0.00655502	0	0	0	0	0	0	0	0.00858923	0.317045	0.00717359	0.00466237
Map_181	B	Maputo	B_Maputo	0	0	0	0.00287854	0	0	0	0	0	0	0	0	0	0	0	0	0	0	0.231649	0	0	0	0	0	0	0	0	0	0	0	0	0	0	0	0	0	0	0	0	0	0	0	0	0	0	0
Map_182	B	Maputo	B_Maputo	0	0	0	0.0054853	0	0	0	0	0	0	0	0	0	0	0	0	0	3.98705	0.850173	0	0	1.51503	12.4105	0	0	0	0	0	0	0	0	0	0	0	0	0	0	0	0	0	0	0	0.00669778	3.95156	0.00741786	0.0471068
Map_189	B	Maputo	B_Maputo	0	0	0	0	0	0	0	0	0	0	0	0	0	0	0	0	0	0.104171	0	0	0	0	2.0325	1.10467	0	0	0	0	0	0	0	0	0	0	0.0236864	0	0	0	0	0	0	0	0	0.685015	0	0.00344116
Map_190	B	Maputo	B_Maputo	0	0.01278	0	0.00836652	0	0.00817204	0.00161933	0.0895551	0	0	0	0	0	0	0	0	0	3.7937	2.25875	0	0	0	16.5341	0	0	0	0	0	0	0	0	0	0	0	0.0403601	0	0	0	0	0	0	0	0	0	0	0
Map_192	B	Maputo	B_Maputo	0	0	0	0	0	0	0	0	0	0	0	0	0	0	0	0	0	0	0	0	0	0	0.0743039	1.84988	0	0	0	0	0	0	0	0	0	0	0	0	0	0	0	0	0	0	0	0.0569414	0	0
Map_193	B	Maputo	B_Maputo	0	0	0	0.00394691	0	0	0	0	0	0	0	0	0	0	0.0533089	0	0	0	0	0	0	0	4.17364	4.42708	0	0	0	0	0	0	0	0	0	0	0	0	0	0	0	0	0	0	0	1.83983	0	0.00348389
Map_194	B	Maputo	B_Maputo	0	0.0113616	0	0.00328384	0	0.0110384	0.00148366	0	0	0	0	0	0	0	0	0	0	0	0	0	0	0	0	0	0	0	0	0	0	0	0	0	0	0	0.00892835	0	0	0	0	0	0	0	0	0	0	0
Map_196	B	Maputo	B_Maputo	0	0	0	0	0	0	0	0	0	0	0	0	0	0	0	0	0	0	0	0	0	0	0	0	0	0	0	0	0	0	0	0	0	0	0	0	0	0	0	0	0	0	0	0	0	0
Map_197	B	Maputo	B_Maputo	0	0	0	0	0	0	0	0	0	0	0	0	0	0	0	0	0	0	0	0	0	0	0	0.376737	0	0	0	0	0	0	0	0	0	0	0	0	0	0	0	0	0	0	0	0.239909	0	0
Map_20	B	Maputo	B_Maputo	0	0	0	0	0	0	0	0	0	0	0	0	0	0	0	0	0	6.31648	0.854482	0	0	0.0438026	1.57696	0.0447114	0	0	0	0	0	0	0	0	0	0	0	0	0	0	0	0	0	0	0	0.273514	0	0
Map_201	B	Maputo	B_Maputo	0	0	0	0	0	0	0	0	0	0	0	0	0	0	0	0	0	0	0	0	0	0	0.0401002	0	0	0	0	0	0	0	0	0	0	0	0	0	0	0	0	0	0	0	0	0.220808	0	0
Map_204	B	Maputo	B_Maputo	0	0	0	0	0	0	0	0	0	0	0	0	0	0	0	0	0	0	0	0	0	0	0.165966	1.72813	0	0	0	0	0	0	0	0	0	0	0	0	0	0	0	0	0	0	0	0.576527	0	0
Map_205	B	Maputo	B_Maputo	0	0	0	0	0	0	0	0	0	0	0	0	0	0	0	0	0	0	0.00184948	0	0	0	1.49476	2.70912	0	0	0	0	0	0	0	0	0	0	0	0	0	0	0	0	0	0	0	0	0	0
Map_207	B	Maputo	B_Maputo	0	0	0	0	0	0	0	0	0	0	0	0	0	0	0	0	0	0	0	0	0	0	0.00528587	0.0243116	0	0	0	0	0	0	0	0	0	0	0	0	0	0	0	0	0	0	0	0.258638	0	0
Map_26	B	Maputo	B_Maputo	0	0	0	0	0	0	0	0	0	0	0	0	0	0	0	0	0	2.73213	6.16064	0	0	0	2.15168	0	0	0	0	0	0	0	0	0	0	0	0.0150923	0	0	0	0	0	0	0	0	0.789737	0	0.000547024
Map_27	B	Maputo	B_Maputo	0	0	0	0.00363206	0	0	0	0	0	0.00593727	0	0	0	0.00961624	0	0	0	0.4875	22.4753	0	0	0	1.31861	0	0	0	0	0	0	0	0	0	0	0.00121292	0.00229181	0	0	0	0	0	0	0	0	0	0	0
Map_28	B	Maputo	B_Maputo	0	0	0	0	0	0	0	0	0	0	0	0	0	0	0	0	0	0.759259	1.10957	0	0	0.0816382	2.92995	0	0	0	0	0	0	0	0	0	0	0	0	0	0	0	0	0	0	0	0	0.290572	0	0.00383151
Map_30	B	Maputo	B_Maputo	0	0	0	0	0	0	0	0	0	0	0	0	0	0	0	0	0	3.51013	0.707214	0	0	0	3.57605	0.00571707	0	0	0	0	0	0	0	0	0	0	0	0	0	0	0	0	0	0	0	0.884443	0	0
Map_31	B	Maputo	B_Maputo	0	0	0	0	0	0	0	0	0	0	0	0	0	0	0	0	0	6.53698	1.55781	0	0	0.187336	3.28406	0	0	0	0	0	0	0	0	0	0	0	0	0	0	0	0	0	0	0	0	1.20391	0	0.00330091
Map_32	B	Maputo	B_Maputo	0	0	0	0	0	0	0	0.00536441	0	0	0	0	0	0	0	0	0	0	0	0	0	0	0	0.777127	0	0	0	0	0	0	0	0	0	0	0	0	0	0	0	0	0	0	0	0.665979	0	0
Map_33	B	Maputo	B_Maputo	0	0	0	0	0	0	0	0	0	0	0	0	0	0	0	0	0	0	0	0	0	0	1.78146	0	0	0	0	0	0	0	0	0	0	0	0	0	0	0	0	0	0	0	0	0	0	0
Map_34	B	Maputo	B_Maputo	0	0	0	0	0	0	0	0	0	0	0	0	0	0	0	0	0	2.85881	3.9061	0	0	0	8.22289	0.681939	0	0	0	0	0	0	0	0	0	0	0	0	0	0	0	0	0	0	0	0.509976	0	0
Map_35	B	Maputo	B_Maputo	0	0	0	0	0	0	0	0	0	0	0	0	0	0	0	0	0	0.870021	0.922409	0	0	1.87747	1.04807	0.00273193	0	0	0	0	0	0	0	0	0	0	0	0	0	0	0	0	0	0	0	0.156176	0	0
Map_36	B	Maputo	B_Maputo	0	0	0	0	0	0	0	0	0	0	0	0	0	0	0	0	0	0.180362	0.354625	0	0	0.00804434	0.138713	0	0	0	0	0	0	0	0	0	0	0	0	0	0	0	0	0	0	0	0.000322533	0.080045	0.000284588	0.000877479
Map_37	B	Maputo	B_Maputo	0	0	0	0.00157077	0	0	0.0151661	0	0	0	0	0	0	0	0	0	0	1.67957	0.326338	0	0	0.452979	5.05424	0	0	0	0	0	0	0	0	0	0	0	0	0	0	0	0	0	0	0	0	1.13377	0.00184521	0.00864467
Map_38	B	Maputo	B_Maputo	0	0	0	0	0	0	0	0	0	0	0	0	0	0	0	0	0	2.50348	1.01764	0	0	0	5.8179	0	0	0	0	0	0	0	0	0	0	0	0	0	0	0	0	0	0	0	0	0	0	0
Map_40	B	Maputo	B_Maputo	0	0	0	0	0	0	0	0	0	0	0	0	0	0	0	0	0	0	0	0	0	0	0	0	0	0	0	0	0	0	0	0	0	0	0	0	0	0	0	0	0	0	0	0.0265287	0	0
Map_41	B	Maputo	B_Maputo	0	0	0	0	0	0	0	0	0	0	0	0	0	0	0	0	0	0.0766502	0.0344261	0	0	0.0112169	0.143435	0	0	0	0	0	0	0	0	0	0	0	0	0	0	0	0	0	0	0	0	0.0292866	0	0
Map_42	B	Maputo	B_Maputo	0	0	0	0	0	0	0	0	0	0	0	0	0	0	0	0	0	0	0	0	0	0	0	0	0	0	0	0	0	0	0	0	0	0	0.000782458	0	0	0	0	0	0	0	0	0	0	0
Map_47	B	Maputo	B_Maputo	0	0	0	0	0	0	0	0	0	0	0	0	0	0	0	0	0	0	0.0374813	0	0	0.443579	0	0	0	0	0	0	0	0	0	0	0	0	0	0	0	0	0	0	0	0	0	0.852063	0	0
Map_69	B	Maputo	B_Maputo	0	0	0	0	0	0	0	0	0	0	0	0	0	0	0	0	0	0	0	0	0	0	0	0	0	0	0	0	0	0	0	0	0	0	0.0259422	0	0	0.00125572	0	0	0	0	0	0.326687	0	0
Map_81	B	Maputo	B_Maputo	0	0	0	0	0	0	0	0	0	0	0	0	0	0	1.54319	0	0	1.0322	0.106714	0	0	0.00663239	0.567501	1.01878	0	0	0	0	0	0	0	0	0	0	0	0	0	0	0	0	0	0	0	0.719003	0	0.00152769
Map_87	B	Maputo	B_Maputo	0	0	0	0	0	0	0	0	0	0	0	0	0	0	0	0	0	0	0	0	0	0	0.646185	0.193905	0	0	0	0	0	0	0	0	0	0	0.0299523	0	0	0	0	0	0	0	0	0.200214	0	0
Map_88	B	Maputo	B_Maputo	0	0	0	0	0	0	0	0	0	0	0	0	0	0	0.0193548	0	0	0	0	0	0	0	0.118323	0.0860844	0	0	0	0	0	0	0	0	0	0	0	0	0	0	0	0	0	0	0	0.466993	0	0
Map_90	B	Maputo	B_Maputo	0	0	0	0	0	0	0	0	0	0	0	0	0	0	0	0	0	0.160986	0.821323	0	0	6.47946	0.0416879	0	0	0	0	0	0	0	0	0	0	0	0	0	0	0	0	0	0	0	0	0	0	0
CHE503	C	ATL	C_ATL	0	0	0	0	0	0.000659525	0	0.00616379	0	0.00588642	0	0	0	0	12.4278	5.42315	0	5.96241	0.196878	0	0	0	8.8752	4.6124	0	0	0	0	0	0	0	0	0	0	0.00681715	0	0	0	0	0	0	0	0	5.34416	0	0.0156375
CHE518	C	ATL	C_ATL	0	0	0	0	0	0	0	0	0	0	0	0	0	0	0.325891	0	0	0	0	0	0	0	0.236799	0.140314	0	0	0	0	0	0	0	0	0	0	0	0	0	0	0	0	0	0	0	0.28688	0	0.00220283
CHE521	C	ATL	C_ATL	0	0	0	0	0	0	0	0	0	0	0	0	0	0	0.190161	0	0	0.786322	0	0.0648355	0	0	0.190057	0	0	0	0	0	0	0	0	0	0	0	0	0	0	0	0	0	0	0	0	0.372711	0	0
CHE523	C	ATL	C_ATL	0	0	0	0	0	0	0	0	0	0	0	0	0	0	0	0	0	0	0	0	0	0	0.114305	0.342609	0	0	0	0	0	0	0	0	0	0	0	0	0	0	0	0	0	0	0	0.269677	0	0
CHE524	C	ATL	C_ATL	0	0	0	0	0	0	0	0	0	0	0	0	0	0	0	0	0	0	0	0	0	0	1.34064	3.20594	0	0	0	0	0	0	0	0	0	0	0	0	0	0	0	0	0	0	0	0.136625	0	0
CHE527	C	ATL	C_ATL	0	0	0	0	0	0	0	0	0	0	0	0	0	0	0	0	0	1.9898	0	0	0	0	1.8062	0.716469	0	0	0	0	0	0	0	0	0	0	0	0	0	0	0	0	0	0	0	1.05162	0	0
CHE528	C	ATL	C_ATL	0	0	0	0	0	0	0	0	0	0	0	0	0	0	0.0990972	0	0	0	0	0	0	0	0.371693	0.0894124	0	0	0	0	0	0	0	0	0	0	0	0	0	0	0	0	0	0	0	0.0276878	0	0
CHE535	C	ATL	C_ATL	0	0	0	0	0	0	0	0	0	0	0	0	0	0	0	0	0	0.116755	0	0.117064	0	0.00664798	0.66214	0.152557	0	0	0	0	0	0	0	0	0	0	0	0	0	0	0	0	0	0	0	0.5907	0	0
CHE588	C	ATL	C_ATL	0	0	0	0	0	0	0	0	0	0	0	0	0	0	0.316453	0	0	0.0907188	0	0	0	0	0.16197	0.0306903	0	0	0	0	0	0	0	0	0	0	0	0	0	0	0	0	0	0	0	0.119387	0	0
CHE627	C	ATL	C_ATL	0	0	0	0	0	0	0	0.000308212	0	0	0	0	0	0	0.239415	0	0	0.503959	0	0.148161	0	0	0.737709	0.236898	0	0	0	0	0	0	0	0	0	0	0.00183059	0	0	0	0	0	0	0	0	1.09275	0	0.00657051
CHG108	C	ATL	C_ATL	0	0	0	0	0	0	0	0	0	0	0	0	0	0	0	0	0	0	0	0	0	0	0.00817824	0.0806345	0	0	0	0	0	0	0	0	0	0	0	0	0	0	0	0	0	0	0	0.0822526	0	0
CHG130	C	ATL	C_ATL	0	0	0	0	0	0	0	0	0	0	0	0	0	0	0.299858	0	0	0.423185	0	0	0	0	0.227984	0.229787	0	0	0	0	0	0	0	0	0	0	0.00224391	0	0	0	0	0	0	0	0	0.284699	0	0
CHG132	C	ATL	C_ATL	0	0	0	0	0	0	0	0	0	0	0	0	0	0	0.143702	0	0	0	0	0	0	0	0.142008	0.0667931	0	0	0	0	0	0	0	0	0	0	0.0117591	0.0108785	0	0	0	0	0	0	0	0.595935	0	0
CHG148	C	ATL	C_ATL	0	0	0	0	0	0	0	0	0	0	0	0	0	0	0.858948	0	0	0.405864	0	0.0635893	0	0	0.400978	0.0576851	0	0	0	0	0	0	0	0	0	0	0	0	0	0	0	0	0	0	0	0.73525	0	0.000585218
CHG28	C	ATL	C_ATL	0	0	0	0	0	0	0	0	0	0	0	0	0	0	0.180265	0	0	0.886337	0	0.106182	0	0	0.366479	0.0239666	0	0	0	0	0	0	0	0	0	0	0	0	0	0	0	0	0	0	0	0	0	0
CHG30	C	ATL	C_ATL	0	0	0	0	0	0	0	0	0	0	0	0	0	0	0.0105664	0.0104536	0	0.000833933	0	0	0	0	0.246079	0.00923703	0	0	0	0	0	0	0	0	0	0	0	0	0	0	0	0	0	0	0	0.149578	0	0
CHG37	C	ATL	C_ATL	0.0243023	0	0	0	0	0	0	0	0	0	0	0	0	0	0.310885	0.0797833	0	0.0492798	0.0121323	0	0	0	0.0912836	1.34495	0	0	0	0	0	0	0	0	0	0	0	0	0	0	0	0	0	0	0	0.581008	0	0
CHG50	C	ATL	C_ATL	0	0	0	0	0	0	0	0	0	0	0	0	0	0	0.00740695	0	0	0.512111	0	0	0	0	0.300065	0.108327	0	0	0	0	0	0	0	0	0	0	0	0	0	0	0	0	0	0	0	0.128108	0	0
CHG51	C	ATL	C_ATL	0	0	0	0	0	0	0	0	0	0	0	0	0	0	1.23121	0	0	0.726892	0.0344503	0	0	0	0.23049	0	0	0	0	0	0	0	0	0	0	0	0	0	0	0	0	0	0	0	0	0.558744	0	0
CHG53	C	ATL	C_ATL	0	0	0	0	0	0	0	0	0	0	0	0	0	0	0	0	0	0.0127197	0.0202863	0	0	0	0.827278	0.476722	0	0	0	0	0	0	0	0	0	0	0	0	0	0	0	0	0	0	0	0.392547	0	0
CHG62	C	ATL	C_ATL	0	0	0	0	0	0	0	0	0	0	0	0	0	0	0.0350405	0.379636	0	0.526475	0	0.144231	0	0	0.15659	0.0186912	0	0	0	0	0	0	0	0	0	0	0	0	0	0	0	0	0	0	0	0.40411	0	0.000968138
Map_101	C	Maputo	C_Maputo	0	0	0	0	0	0	0	0.00040018	0	0	0	0	0	0	0	0	0	0	0	0	0	0	0	0.0396343	0	0	0	0	0	0	0	0	0	0	0	0	0	0	0	0	0	0	0	0.0530851	0	0
Map_103	C	Maputo	C_Maputo	0	0	0	0	0	0	0	0	0	0	0	0	0	0	0.397868	0.164426	0	0	0	0	0	0	0.0889391	0.0426559	0	0	0	0	0	0	0	0	0	0	0	0	0	0	0	0	0	0	0	0.287044	0	0
Map_104	C	Maputo	C_Maputo	0.143408	0	0	0	0	0	0	0	0	0	0	0	0	0	0.84348	0.358485	0	0.0981183	0	0.0720259	0	0	0.285156	0.0196695	0	0	0	0	0	0	0	0	0	0	0	0	0	0	0	0	0	0	0	0.633642	0	0
Map_105	C	Maputo	C_Maputo	0	0	0	0	0	0.000518517	0	0	0	0	0	0	0	0	0	0	0	3.96848	0	0	0	0	3.9954	9.54195	0	0	0	0	0	0	0	0	0	0	0	0	0	0	0	0	0	0	0	0.664024	0	0.00123926
Map_106	C	Maputo	C_Maputo	0	0	0	0	0	0	0	0.000501764	0	0	0	0	0	0.00225998	0	0	0	1.24207	2.67913	0	0	2.42032	1.02274	0	0	0	0	0	0	0	0	0	0	0	0	0	0	0	0	0	0	0	0	1.16925	0	0.00151753
Map_107	C	Maputo	C_Maputo	0	0	0	0	0	0	0	0	0	0	0	0	0	0	0	0	0	0	0	0	0	0	0.147861	0.204156	0	0	0	0	0	0	0	0	0	0	0	0	0	0	0	0	0	0	0	0.207956	0	0
Map_108	C	Maputo	C_Maputo	0	0	0	0	0	0	0	0	0	0	0	0	0	0	0.128238	0	0	0	0	0	0	0	0.0195063	0.036122	0	0	0	0	0	0	0	0	0	0	0	0	0	0	0	0	0	0	0	0.26679	0	0
Map_109	C	Maputo	C_Maputo	0	0	0	0	0	0	0	0	0	0	0	0	0	0	0.132666	0.0739598	0	0.162337	0	0	0	0	0.348441	0	0	0	0	0	0	0	0	0	0	0	0	0	0	0	0	0	0	0	0	0.211031	0	0
Map_111	C	Maputo	C_Maputo	0.00388279	0	0	0	0	0	0	0	0	0	0	0	0	0	0	0	0	0	0	0	0	0	0	0	0	0	0	0	0	0	0	0	0	0	0	0.0357471	0	0	0	0	0	0	0	0.107572	0	0
Map_112	C	Maputo	C_Maputo	0	0	0	0	0	0	0	0	0	0	0	0	0	0	0.00242369	0	0	0	0	0	0	0	0.986805	0.612413	0	0	0	0	0	0	0	0	0	0	0	0	0	0	0	0	0	0	0.00134949	0.182449	0	0
Map_114	C	Maputo	C_Maputo	0	0	0	0	0	0	0	0	0	0	0	0	0	0	0	0	0	0	0	0	0	0	0.045344	0.123178	0	0	0	0	0	0	0	0	0	0	0.0165327	0.0304438	0	0	0	0	0	0	0	0.0826294	0	0
Map_115	C	Maputo	C_Maputo	0	0	0	0	0	0	0	0	0	0	0	0	0	0	1.04328	0	0	0	0	0	0	0	0.526368	0.0244494	0	0	0	0	0	0	0	0	0	0	0	0	0	0	0	0	0	0	0	0.34314	0	0.000360914
Map_116	C	Maputo	C_Maputo	0	0	0	0	0	0	0	0	0	0	0	0	0	0	0	0	0	0	0	0	0	0	0	0	0	0	0	0	0	0	0	0	0	0	0	0	0	0	0	0	0	0	0	0.86736	0	0
Map_117	C	Maputo	C_Maputo	0	0	0	0	0	0	0	0	0	0	0	0	0	0	2.30059	0.870971	0	2.51815	0	0.0752186	0	0	0.964743	0.0862202	0	0	0	0	0	0	0	0	0	0	0	0	0	0	0	0	0	0	0	0.432357	0	0.00154796
Map_118	C	Maputo	C_Maputo	0.0678572	0	0	0	0	0	0	0	0	0	0	0	0	0	1.73132	0	0	0.0238283	0	0	0	0	0.329046	0.0527014	0	0	0	0	0	0	0	0	0	0	0	0	0	0	0	0	0	0	0.000500043	1.43881	0.000671872	0.00345396
Map_119	C	Maputo	C_Maputo	0	0	0	0	0	0	0	0	0	0	0	0	0	0	0	0	0	1.48609	0	0	0	0	0.0915904	0.37934	0	0	0	0	0	0	0	0	0	0	0	0	0	0	0	0	0	0	0.0018693	0.457349	0	0.0020448
Map_120	C	Maputo	C_Maputo	0	0	0	0	0	0	0	0	0	0	0	0	0	0	0	0	0	0	0	0	0	0	0	0	0	0	0	0	0	0	0	0	0	0	0	0	0	0	0	0	0	0	0	0.142746	0	0
Map_155	C	Maputo	C_Maputo	0	0.0516483	0	0	0	0.0084629	0.0051492	0	0	0	0	0	0	0	0	0	0	4.83383	0.36875	0	0	0.420912	0.244335	0	0	0	0	0	0	0	0	0	0	0	0.000893183	0	0	0	0	0	0	0	0	0	0	0
Map_178	C	Maputo	C_Maputo	0	0	0	0.0109463	0	0	0	0	0	0	0	0	0	0	0	0	0	1.7068	2.81594	0	0	0.695715	5.68455	0.00269544	0	0	0	0	0	0	0	0	0	0	0	0	0	0	0	0	0	0	0	0.820325	0.0014015	0.00540987
Map_188	C	Maputo	C_Maputo	0	0	0	0.000287571	0	0	0	0.000523081	0	0	0	0	0	0	0	0	0	0	0	0	0	0	1.90954	1.87292	0	0	0	0	0	0	0	0	0	0	0	0	0	0	0	0	0	0	0	1.30738	0	0
Map_44	C	Maputo	C_Maputo	0.0260222	0	0	0	0	0	0	0	0	0	0	0	0	0	0	0	0	0	0	0	0	0	0	0.0110996	0	0	0	0	0	0	0	0	0	0	0	0	0	0	0	0	0	0	0	1.42305	0	0.00227739
Map_51	C	Maputo	C_Maputo	0	0	0	0	0	0	0	0	0	0	0	0	0	0	0.00207872	0	0	0	0	0	0	0	0.221389	0.261658	0	0	0	0	0	0	0	0	0	0	0	0	0	0	0	0	0	0	0	0.304058	0	0.00121604
Map_55	C	Maputo	C_Maputo	0	0	0	0.00549743	0	0	0	0.00957117	0.00587165	0	0	0	0	0	0	0	0	1.33982	0	0	0	0.160178	1.66633	0.0640634	0	0	0	0	0	0	0	0	0	0	0	0	0	0	0	0	0	0	0	0.654179	0	0.000453543
Map_56	C	Maputo	C_Maputo	0	0	0	0	0	0	0	0	0	0	0	0	0	0	1.92539	0	0	0	0	0	0	0	0.257644	1.28367	0	0	0	0	0	0	0	0	0	0	0	0	0	0	0	0	0	0	0	1.62671	0	0.00208688
Map_64	C	Maputo	C_Maputo	0	0	0	0	0	0	0	0	0	0	0	0	0	0	0	0	0	0	0	0	0	0	0	0.0389632	0	0	0	0	0	0	0	0	0	0	0	0	0	0	0	0	0	0	0	0.416633	0	0
Map_75	C	Maputo	C_Maputo	0	0	0	0	0	0	0	0	0	0	0	0	0	0	0	0	0	0	0	0	0	0	0.172979	0.187152	0	0	0	0	0	0	0	0	0	0	0	0	0	0	0	0	0	0	0.000197571	0.765627	0	0.00266834
Map_91	C	Maputo	C_Maputo	0	0	0	0	0	0	0	0	0	0	0	0	0	0	0.418246	0	0	0	0	0	0	0	0.0220068	0.0140133	0	0	0	0	0	0	0	0	0	0	0	0	0	0	0	0	0	0	0	0.380969	0	0
Map_92	C	Maputo	C_Maputo	0	0	0	0	0	0	0	0	0	0	0	0	0	0	0	0	0	0	0	0	0	0	0	0.00690416	0	0	0	0	0	0	0	0	0	0	0.0113015	0	0	0	0	0	0	0	0	0.638221	0	0
Map_93	C	Maputo	C_Maputo	0	0	0	0	0	0	0	0	0	0	0	0	0	0	0.539862	0	0	0.405784	0.00786018	0	0	0	0.734934	0.335799	0	0	0	0	0	0	0	0	0	0	0	0	0	0	0	0	0	0	0	0.189928	0	0
Map_94	C	Maputo	C_Maputo	0	0	0	0	0	0	0	0	0	0	0	0	0	0	0.00152372	0	0	0.0345602	0	0	0	0	0	0	0	0	0	0	0	0	0	0	0	0	0	0	0	0	0	0	0	0	0	1.2477	0	0.00421756
Map_95	C	Maputo	C_Maputo	0	0	0	0	0	0	0	0	0	0	0	0	0	0	0	0	0	0.0980781	0	0	0	0	0	0	0	0	0	0	0	0	0	0	0	0	0	0	0	0	0	0	0	0	0	0.131558	0	0
Map_96	C	Maputo	C_Maputo	0	0	0	0	0	0	0	0	0	0	0	0	0	0	0	0	0	0	0	0	0	0	0.00505992	0.194929	0	0	0	0	0	0	0	0	0	0	0.00604493	0	0	0	0	0	0	0	0	0.0846037	0	0
Map_98	C	Maputo	C_Maputo	0.0118501	0	0	0	0	0	0	0	0	0	0	0	0	0	0	0	0	0	0	0	0	0	0	0	0	0	0	0	0	0	0	0	0	0	0	0	0	0	0	0	0	0	0	0.0497238	0	0
Map_99	C	Maputo	C_Maputo	0	0	0	0	0	0	0	0	0	0	0	0	0	0	0	0	0	0	0	0	0	0	0.0191564	0.0352409	0	0	0	0	0	0	0	0	0	0	0	0	0	0	0	0	0	0	0	0.0198253	0	0
[truncated: 631 more columns]

## Sheet: Table S9
Table S9. Statistical analysis results for the 150 pathways that were differently abundant between the two locations
Tag	A_ATL vs. A_Maputo		B_ATL vs. B_Maputo		C_ATL vs. C_Maputo
	Z	Padj	Z	Padj	Z	Padj
ANAGLYCOLYSIS-PWY:_glycolysis_III_(from_glucose)	1.76757	0.463	3.68641	0.00296	4.60969	5.65e-05
ARG+POLYAMINE-SYN:_superpathway_of_arginine_and_polyamine_biosynthesis	1.21464	1	-3.29762	0.0087758	-1.18517	1
ARGININE-SYN4-PWY:_L-ornithine_de_novo__biosynthesis	0.87617	1	1.12688	1	5.83712	7.97e-08
ASPASN-PWY:_superpathway_of_L-aspartate_and_L-asparagine_biosynthesis	-0.0920199	0.926682	-2.71456	0.0796359	-3.77045	0.00228135
AST-PWY:_L-arginine_degradation_II_(AST_pathway)	0.723223	1	-3.32278	0.00624	-2.08166	0.224
CITRULBIO-PWY:_L-citrulline_biosynthesis	0.995471	1	0.736412	1	5.67522	2.08e-07
COBALSYN-PWY:_adenosylcobalamin_salvage_from_cobinamide_I	3.70315	0.00192	3.28786	0.00808	5.56611	3.91e-07
CODH-PWY:_reductive_acetyl_coenzyme_A_pathway	5.33639	1.33e-06	0	1	0	1
COLANSYN-PWY:_colanic_acid_building_blocks_biosynthesis	0.793951	1	-0.301967	1	3.91472	0.00117663
DENITRIFICATION-PWY:_nitrate_reduction_I_(denitrification)	-2.10627	0.317	-3.98092	0.000961	-1.40827	0.954
DENOVOPURINE2-PWY:_superpathway_of_purine_nucleotides_de_novo_biosynthesis_II	-0.365439	1	-1.01481	1	4.213	0.000378008
ECASYN-PWY:_enterobacterial_common_antigen_biosynthesis	-0.255283	1	-4.10442	0.000527	-1.93283	0.32
ENTBACSYN-PWY:_enterobactin_biosynthesis	0.166312	0.868	-3.93748	0.000823	-1.62851	0.62
FOLSYN-PWY:_superpathway_of_tetrahydrofolate_biosynthesis_and_salvage	-0.778382	1	-3.74438	0.00253174	-0.644483	1
GLUCARDEG-PWY:_D-glucarate_degradation_I	0.87227	1	-3.24429	0.00942	-1.78602	0.445
GLUCUROCAT-PWY:_superpathway_of_&beta;-D-glucuronide_and_D-glucuronate_degradation	1.42499	1	-0.393647	1	3.43066	0.00903177
GLYCOGENSYNTH-PWY:_glycogen_biosynthesis_I_(from_ADP-D-Glucose)	2.50627	0.10981	3.00483	0.031887	3.96704	0.000946033
GLYCOL-GLYOXDEG-PWY:_superpathway_of_glycol_metabolism_and_degradation	-0.605397	1	-3.36476	0.00689	-2.21424	0.161
GLYCOLYSIS-TCA-GLYOX-BYPASS:_superpathway_of_glycolysis,_pyruvate_dehydrogenase,_TCA,_and_glyoxylate_bypass	0.730983	1	-3.31412	0.00644	-1.93939	0.315
HCAMHPDEG-PWY:_3-phenylpropanoate_and_3-(3-hydroxyphenyl)propanoate_degradation_to_2-oxopent-4-enoate	-1.7855	0.445	-3.73968	0.0024	-2.48385	0.104
HEME-BIOSYNTHESIS-II:_heme_biosynthesis_I_(aerobic)	0.492759	1	-4.42378	0.000107	-1.503	0.797
HEMESYN2-PWY:_heme_biosynthesis_II_(anaerobic)	0.903189	1	-3.85621	0.0015	-0.6332	1
HISDEG-PWY:_L-histidine_degradation_I	0.788569	1	2.23107	0.282	4.06718	0.000619
KDO-NAGLIPASYN-PWY:_superpathway_of_(Kdo)2-lipid_A_biosynthesis	-0.812655	1	-3.90501	0.00113	-1.86086	0.377
KETOGLUCONMET-PWY:_ketogluconate_metabolism	0.531974	1	-3.52863	0.00376	-1.29404	1
LPSSYN-PWY:_superpathway_of_lipopolysaccharide_biosynthesis	-1.74504	0.567	-4.5431	6.65e-05	-1.66521	0.575
METH-ACETATE-PWY:_methanogenesis_from_acetate	4.08416	0.000442	4.98668	7.99e-06	3.32554	0.00794
NAGLIPASYN-PWY:_lipid_IVA_biosynthesis	-0.220757	1	-3.40211	0.008024	0.0565774	0.954882
ORNDEG-PWY:_superpathway_of_ornithine_degradation	-0.991884	1	-3.64112	0.00299	-2.57847	0.0695
P122-PWY:_heterolactic_fermentation	0.605379	1	-4.5956	5.61e-05	-2.31084	0.125
P161-PWY:_acetylene_degradation	0.587733	1	-3.32389	0.00799	-2.49236	0.0761
P221-PWY:_octane_oxidation	0.27223	0.785	-3.34786	0.00896	-2.98524	0.0255
P42-PWY:_incomplete_reductive_TCA_cycle	0.228589	1	-3.69165	0.00334204	0.666966	1
PHOSLIPSYN-PWY:_superpathway_of_phospholipid_biosynthesis_I_(bacteria)	1.20652	1	-3.76098	0.00253875	-0.620957	1
POLYAMSYN-PWY:_superpathway_of_polyamine_biosynthesis_I	0.953006	1	-3.5657	0.0043547	-1.62215	0.628623
POLYISOPRENSYN-PWY:_polyisoprenoid_biosynthesis_(E._coli)	2.25592	0.241	-1.73014	0.669	3.40115	0.00805
PWY-1269:_CMP-3-deoxy-D-manno-octulosonate_biosynthesis_I	-2.17339	0.149	-4.65253	3.93e-05	-5.05707	5.96e-06
PWY-2941:_L-lysine_biosynthesis_II	-0.999523	1	2.62451	0.104128	3.71531	0.00284141
PWY-3001:_superpathway_of_L-isoleucine_biosynthesis_I	2.97328	0.0354	1.1588	1	3.61889	0.00414
PWY-3781:_aerobic_respiration_I_(cytochrome_c)	-1.28569	1	-2.92975	0.033924	-3.52546	0.00634119
PWY-4702:_phytate_degradation_I	-1.25786	0.834	-4.65947	3.8e-05	-2.42181	0.108
PWY-4981:_L-proline_biosynthesis_II_(from_arginine)	3.47076	0.00727	0.167499	0.867	2.85842	0.0511
PWY-4984:_urea_cycle	1.33161	0.732	3.52294	0.00512	5.95536	3.63e-08
PWY-5005:_biotin_biosynthesis_II	-1.68453	0.828721	-3.43524	0.00828838	-0.182302	1
PWY-5030:_L-histidine_degradation_III	-0.682643	1	3.37558	0.0081	5.04036	6.51e-06
PWY-5101:_L-isoleucine_biosynthesis_II	1.07904	1	3.90966	0.0013864	-1.27179	1
PWY-5103:_L-isoleucine_biosynthesis_III	-0.133256	0.893991	-1.29207	1	-3.46128	0.00806418
PWY-5154:_L-arginine_biosynthesis_III_(via_N-acetyl-L-citrulline)	0.221213	1	-3.84826	0.0016654	-0.801824	1
PWY-5173:_superpathway_of_acetyl-CoA_biosynthesis	1.07265	1	-3.837	0.00137	-1.90885	0.338
PWY-5189:_tetrapyrrole_biosynthesis_II_(from_glycine)	0.658169	1	-3.70646	0.00252	-2.43595	0.0891
PWY-5345:_superpathway_of_L-methionine_biosynthesis_(by_sulfhydrylation)	1.24228	0.857	-3.95686	0.000835	-3.2223	0.0114
PWY-5656:_mannosylglycerate_biosynthesis_I	0.138889	0.89	-3.96764	0.000798	-2.01074	0.266
PWY-5659:_GDP-mannose_biosynthesis	2.22168	0.21	1.69633	0.449	5.5381	4.59e-07
PWY-5667:_CDP-diacylglycerol_biosynthesis_I	2.55015	0.0969	2.77059	0.056	4.55361	7.38e-05
PWY-5675:_nitrate_reduction_V_(assimilatory)	-0.224404	1	-4.38084	0.000142	-2.43256	0.09
PWY-5692:_allantoin_degradation_to_glyoxylate_II	-1.4507	0.734	-4.36392	0.000153	-1.7921	0.512
PWY-5705:_allantoin_degradation_to_glyoxylate_III	-1.69172	0.544	-4.17566	0.000357	-2.16846	0.211
PWY-5723:_Rubisco_shunt	0.349912	1	-3.42555	0.00614	-2.3709	0.106
PWY-5747:_2-methylcitrate_cycle_II	-0.262779	1	-3.81636	0.00149	-1.62994	0.619
PWY-5791:_1,4-dihydroxy-2-naphthoate_biosynthesis_II_(plants)	0.446743	1	-4.0783	0.00059	-1.38437	0.997
PWY-5837:_1,4-dihydroxy-2-naphthoate_biosynthesis_I	0.446743	1	-4.0783	0.00059	-1.38437	0.997
PWY-5838:_superpathway_of_menaquinol-8_biosynthesis_I	0.069685	1	-4.07912	0.000587674	-1.02701	1
PWY-5840:_superpathway_of_menaquinol-7_biosynthesis	0.344485	1	-3.2682	0.0097411	-1.24045	1
PWY-5845:_superpathway_of_menaquinol-9_biosynthesis	-0.272529	1	-3.39476	0.00618	-1.27112	1
PWY-5850:_superpathway_of_menaquinol-6_biosynthesis_I	0.0980439	1	-3.80925	0.00167	-2.00365	0.271
PWY-5855:_ubiquinol-7_biosynthesis_(prokaryotic)	0.118149	1	-4.12176	0.000451	-2.52798	0.0688
PWY-5856:_ubiquinol-9_biosynthesis_(prokaryotic)	0.118149	1	-4.12176	0.000451	-2.52798	0.0688
PWY-5857:_ubiquinol-10_biosynthesis_(prokaryotic)	0.118149	1	-4.12176	0.000451	-2.52798	0.0688
PWY-5860:_superpathway_of_demethylmenaquinol-6_biosynthesis_I	0.197114	1	-3.74305	0.00218	-1.9693	0.294
PWY-5861:_superpathway_of_demethylmenaquinol-8_biosynthesis	0.396676	1	-4.00706	0.000799227	-0.985819	1
PWY-5862:_superpathway_of_demethylmenaquinol-9_biosynthesis	-0.135603	1	-3.29496	0.00886	-1.23162	1
PWY-5863:_superpathway_of_phylloquinol_biosynthesis	0.909473	1	-3.56648	0.0028945	-0.146509	1
PWY-5870:_ubiquinol-8_biosynthesis_(eukaryotic)	4.77308	2.54e-05	0	1	-0.704774	1
PWY-5871:_ubiquinol-9_biosynthesis_(eukaryotic)	4.77308	2.54e-05	0	1	-0.704774	1
PWY-5873:_ubiquinol-7_biosynthesis_(eukaryotic)	4.77308	2.54e-05	0	1	-0.704774	1
PWY-5896:_superpathway_of_menaquinol-10_biosynthesis	0.0980439	1	-3.80925	0.00167	-2.00365	0.271
PWY-5897:_superpathway_of_menaquinol-11_biosynthesis	-0.0610488	0.951	-4.14796	0.000436	-1.60105	0.656
PWY-5898:_superpathway_of_menaquinol-12_biosynthesis	-0.0610488	0.951	-4.14796	0.000436	-1.60105	0.656
PWY-5899:_superpathway_of_menaquinol-13_biosynthesis	-0.0610488	0.951	-4.14796	0.000436	-1.60105	0.656
PWY-5918:_superpathay_of_heme_biosynthesis_from_glutamate	0.540169	1	-4.13309	0.00043	-1.91017	0.337
PWY-5920:_superpathway_of_heme_biosynthesis_from_glycine	0.579189	1	-3.98293	0.000817	-1.78065	0.45
PWY-5941:_glycogen_degradation_II_(eukaryotic)	-2.0537	0.440052	1.784	0.446537	3.52133	0.00601142
PWY-5971:_palmitate_biosynthesis_II_(bacteria_and_plants)	0.576877	1	-3.5064	0.00499626	-1.06433	1
PWY-6071:_superpathway_of_phenylethylamine_degradation	-3.3636	0.00923207	-3.25974	0.0122667	-2.16139	0.275985
PWY-6113:_superpathway_of_mycolate_biosynthesis	0.658256	1	-3.42047	0.00750162	-0.806178	1
PWY-6121:_5-aminoimidazole_ribonucleotide_biosynthesis_I	2.99593	0.0274	3.1077	0.0207	3.49845	0.00608
PWY-6123:_inosine-5'-phosphate_biosynthesis_I	-0.126146	0.9	3.06964	0.0214	4.80677	2.3e-05
PWY-6124:_inosine-5'-phosphate_biosynthesis_II	-0.120154	0.904	3.10958	0.0187	5.13092	4.32e-06
PWY-621:_sucrose_degradation_III_(sucrose_invertase)	2.57585	0.08	2.99143	0.025	3.40282	0.00734
PWY-6284:_superpathway_of_unsaturated_fatty_acids_biosynthesis_(E._coli)	0.772899	1	-3.43961	0.00873832	-0.830697	1
PWY-6285:_superpathway_of_fatty_acids_biosynthesis_(E._coli)	0.23674	1	-4.24587	0.00028307	-1.89886	0.345497
PWY-6612:_superpathway_of_tetrahydrofolate_biosynthesis	-0.910391	1	-3.85444	0.00173996	-0.777689	1
PWY-6628:_superpathway_of_L-phenylalanine_biosynthesis	-0.667263	1	-4.06135	0.000585	-2.39568	0.116
PWY-6629:_superpathway_of_L-tryptophan_biosynthesis	0.287134	1	-3.55875	0.00447	-2.44698	0.0864
PWY-6630:_superpathway_of_L-tyrosine_biosynthesis	0.128439	0.898	-3.54887	0.00426	-2.34774	0.113
PWY-6690:_cinnamate_and_3-hydroxycinnamate_degradation_to_2-oxopent-4-enoate	-1.7855	0.445	-3.73968	0.0024	-2.48385	0.104
PWY-6708:_ubiquinol-8_biosynthesis_(prokaryotic)	0.118149	1	-4.12176	0.000451	-2.52798	0.0688
PWY-6737:_starch_degradation_V	1.54565	0.855	2.79363	0.0625	3.8714	0.00141
PWY-6823:_molybdenum_cofactor_biosynthesis	-0.88939	1	-4.31445	0.000192	-2.01758	0.262
PWY-6837:_fatty_acid_beta-oxidation_V_(unsaturated,_odd_number,_di-isomerase-dependent)	0.247634	1	-3.8161	0.00163	-2.09547	0.217
PWY-6859:_all-trans-farnesol_biosynthesis	2.03612	0.209	-0.733202	1	5.85132	7.32e-08
PWY-6892:_thiazole_biosynthesis_I_(E._coli)	1.50294	0.797	3.29736	0.0107	3.66999	0.00315
PWY-6895:_superpathway_of_thiamin_diphosphate_biosynthesis_II	-1.084	1	-3.88413	0.00123	-3.26492	0.012
PWY-6992:_1,5-anhydrofructose_degradation	-0.814053	1	-0.827939	1	-3.7616	0.00219483
PWY-7094:_fatty_acid_salvage	0.809408	1	-4.19852	0.000322	-2.15589	0.187
PWY-7196:_superpathway_of_pyrimidine_ribonucleosides_salvage	1.25904	1	1.01153	0.935293	4.12085	0.00056621
PWY-7204:_pyridoxal_5'-phosphate_salvage_II_(plants)	-0.284498	1	-4.58069	5.56e-05	-2.34342	0.115
PWY-7211:_superpathway_of_pyrimidine_deoxyribonucleotides_de_novo_biosynthesis	2.43342	0.14957	0.465327	1	3.84337	0.00182033
PWY-7220:_adenosine_deoxyribonucleotides_de_novo_biosynthesis_II	2.72718	0.0575	1.85647	0.38	3.62258	0.00321
PWY-7222:_guanosine_deoxyribonucleotides_de_novo_biosynthesis_II	2.72718	0.0575	1.85647	0.38	3.62258	0.00321
PWY-7235:_superpathway_of_ubiquinol-6_biosynthesis_(eukaryotic)	3.80039	0.00216701	-0.320937	1	-1.65996	0.775379
PWY-724:_superpathway_of_L-lysine,_L-threonine_and_L-methionine_biosynthesis_II	3.37173	0.00747	2.15701	0.248	4.90879	1.37e-05
PWY-7269:_NAD/NADP-NADH/NADPH_mitochondrial_interconversion_(yeast)	-1.93388	0.372	-3.59186	0.00394	-2.53204	0.102
PWY-7279:_aerobic_respiration_II_(cytochrome_c)_(yeast)	-1.80313	0.57094	-3.68013	0.00303047	-3.24459	0.0117619
PWY-7282:_4-amino-2-methyl-5-phosphomethylpyrimidine_biosynthesis_(yeast)	0.86383	1	-0.770635	0.881846	3.66115	0.00326414
PWY-7323:_superpathway_of_GDP-mannose-derived_O-antigen_building_blocks_biosynthesis	0.448419	1	0.519043	1	5.25718	2.19e-06
PWY-7385:_1,3-propanediol_biosynthesis_(engineered)	-0.267411	1	-4.25895	0.000267	-1.16952	1
PWY-7391:_isoprene_biosynthesis_II_(engineered)	4.41892	0.000148794	-0.70721	1	0	1
PWY-7409:_phospholipid_remodeling_(phosphatidylethanolamine,_yeast)	-2.87235	0.0407	-3.76648	0.00199	-1.87369	0.366
PWY-7446:_sulfoglycolysis	0.0387436	0.969	-4.66089	4.09e-05	-1.65293	0.59
PWY-7456:_mannan_degradation	-3.45006	0.00617	0.243164	1	3.72089	0.00258
PWY-821:_superpathway_of_sulfur_amino_acid_biosynthesis_(Saccharomyces_cerevisiae)	1.18964	0.937	-3.37617	0.00809	-3.29688	0.0088
PWY0-1241:_ADP-L-glycero-&beta;-D-manno-heptose_biosynthesis	0.0134076	0.989	-4.7131	3.66e-05	-0.1001	1
PWY0-1277:_3-phenylpropanoate_and_3-(3-hydroxyphenyl)propanoate_degradation	-1.4995	0.669	-3.70152	0.00279	-2.49235	0.102
PWY0-1298:_superpathway_of_pyrimidine_deoxyribonucleosides_degradation	1.14255	1	-3.53586	0.00325	-1.29139	1
PWY0-1319:_CDP-diacylglycerol_biosynthesis_II	2.55015	0.0969	2.77059	0.056	4.55361	7.38e-05
PWY0-1338:_polymyxin_resistance	-0.0150023	0.988	-3.56501	0.004	-2.73199	0.0567
PWY0-1415:_superpathway_of_heme_biosynthesis_from_uroporphyrinogen-III	0.884456	1	-4.21431	0.000301	-1.61241	0.641
PWY0-1479:_tRNA_processing	-0.103802	0.917	-4.11059	0.000513	-1.80065	0.431
PWY0-1533:_methylphosphonate_degradation_I	-0.988359	1	-4.14938	0.0004	-1.71178	0.435
PWY0-1586:_peptidoglycan_maturation_(meso-diaminopimelate_containing)	-0.211463	1	-3.63752	0.00385384	-1.84715	0.517801
PWY0-321:_phenylacetate_degradation_I_(aerobic)	-3.38181	0.00864113	-3.35299	0.00879393	-2.14786	0.285522
PWY0-41:_allantoin_degradation_IV_(anaerobic)	-1.09986	1	-4.57695	6.13e-05	-1.85279	0.447
PWY0-42:_2-methylcitrate_cycle_I	-0.319524	1	-4.04169	0.00069	-1.74766	0.483
PWY0-781:_aspartate_superpathway	0.207908	1	-3.34794	0.00651	-0.79593	1
PWY0-845:_superpathway_of_pyridoxal_5'-phosphate_biosynthesis_and_salvage	0.677048	1	0.274412	1	3.73304	0.00245941
PWY3O-355:_stearate_biosynthesis_III_(fungi)	-1.41758	0.625	-3.32388	0.00977	-1.78061	0.45
PWY4FS-7:_phosphatidylglycerol_biosynthesis_I_(plastidic)	0.86515	1	-3.71562	0.00304055	-0.731246	1
PWY4FS-8:_phosphatidylglycerol_biosynthesis_II_(non-plastidic)	0.87033	1	-3.71562	0.00304055	-0.728462	1
PWY66-389:_phytol_degradation	-0.809167	1	-4.09651	0.000461	-4.54104	7.28e-05
PYRIDOXSYN-PWY:_pyridoxal_5'-phosphate_biosynthesis_I	0.48346	1	0.0234476	0.981293	3.43221	0.00778277
SER-GLYSYN-PWY:_superpathway_of_L-serine_and_glycine_biosynthesis_I	2.08599	0.185	2.93061	0.0338	5.53605	4.33e-07
SO4ASSIM-PWY:_sulfate_reduction_I_(assimilatory)	-0.0692693	0.945	-4.01573	0.000711	-3.11643	0.0165
SULFATE-CYS-PWY:_superpathway_of_sulfate_assimilation_and_cysteine_biosynthesis	0.333854	1	-3.9103	0.00111	-2.42211	0.108
TCA-GLYOX-BYPASS:_superpathway_of_glyoxylate_bypass_and_TCA	0.570463	1	-3.25165	0.00918	-2.05609	0.239
TEICHOICACID-PWY:_teichoic_acid_(poly-glycerol)_biosynthesis	1.98313	0.284	3.16793	0.0169	5.24411	2.04e-06
THISYNARA-PWY:_superpathway_of_thiamin_diphosphate_biosynthesis_III_(eukaryotes)	2.80904	0.0447	1.86896	0.37	5.44607	7.72e-07
THRESYN-PWY:_superpathway_of_L-threonine_biosynthesis	2.92361	0.0346	1.61657	0.636	4.79875	2.24e-05
UBISYN-PWY:_superpathway_of_ubiquinol-8_biosynthesis_(prokaryotic)	0.0967902	1	-4.11209	0.000471	-2.49326	0.0759
URDEGR-PWY:_superpathway_of_allantoin_degradation_in_plants	-1.4507	0.734	-4.36392	0.000153	-1.7921	0.512

## Sheet: Table S10
Table S10. A list of ARGs detected in E. coli MAGs
Gene	Antibiotics and Gene name
aac(3)-IId	GENTAMICIN aminoglycoside N-acetyltransferase AAC(3)-IId
aadA1	STREPTOMYCIN ANT(3'')-Ia family aminoglycoside nucleotidyltransferase AadA1
aadA1bt	STREPTOMYCIN ANT(3'')-Ia family aminoglycoside nucleotidyltransferase AadA1bt
aadA2	STREPTOMYCIN ANT(3'')-Ia family aminoglycoside nucleotidyltransferase AadA2
aadA5	STREPTOMYCIN ANT(3'')-Ia family aminoglycoside nucleotidyltransferase AadA5
aph(3'')-Ib	STREPTOMYCIN aminoglycoside O-phosphotransferase APH(3'')-Ib
aph(6)-Id	STREPTOMYCIN aminoglycoside O-phosphotransferase APH(6)-Id
blaEC	BETA-LACTAM BlaEC family class C beta-lactamase
blaEC-15	BETA-LACTAM class C extended-spectrum beta-lactamase EC-15
blaEC-18	BETA-LACTAM class C extended-spectrum beta-lactamase EC-18
blaEC-19	BETA-LACTAM class C extended-spectrum beta-lactamase EC-19
blaEC-5	BETA-LACTAM cephalosporin-hydrolyzing class C beta-lactamase EC-5
blaEC-8	BETA-LACTAM cephalosporin-hydrolyzing class C beta-lactamase EC-8
blaLAP-2	BETA-LACTAM class A beta-lactamase LAP-2
blaTEM-1	BETA-LACTAM class A broad-spectrum beta-lactamase TEM-1
blaTEM-235	BETA-LACTAM class A beta-lactamase TEM-235
catA1	CHLORAMPHENICOL type A-1 chloramphenicol O-acetyltransferase
dfrA1	TRIMETHOPRIM trimethoprim-resistant dihydrofolate reductase DfrA1
dfrA12	TRIMETHOPRIM trimethoprim-resistant dihydrofolate reductase DfrA12
dfrA14	TRIMETHOPRIM trimethoprim-resistant dihydrofolate reductase DfrA14
dfrA15	TRIMETHOPRIM trimethoprim-resistant dihydrofolate reductase DfrA15
dfrA17	TRIMETHOPRIM trimethoprim-resistant dihydrofolate reductase DfrA17
dfrA7	TRIMETHOPRIM trimethoprim-resistant dihydrofolate reductase DfrA7
dfrA8	TRIMETHOPRIM trimethoprim-resistant dihydrofolate reductase DfrA8
dfrF	TRIMETHOPRIM trimethoprim-resistant dihydrofolate reductase DfrF
fosA7.5	FOSFOMYCIN fosfomycin resistance glutathione transferase FosA7.5
mph(A)	MACROLIDE Mph(A) family macrolide 2'-phosphotransferase
qnrS1	QUINOLONE quinolone resistance pentapeptide repeat protein QnrS1
sul1	SULFONAMIDE sulfonamide-resistant dihydropteroate synthase Sul1
sul2	SULFONAMIDE sulfonamide-resistant dihydropteroate synthase Sul2
tet(A)	TETRACYCLINE tetracycline efflux MFS transporter Tet(A)
tet(B)	TETRACYCLINE tetracycline efflux MFS transporter Tet(B)
tet(M)	TETRACYCLINE tetracycline resistance ribosomal protection protein Tet(M)
tet(O)	TETRACYCLINE tetracycline resistance ribosomal protection protein Tet(O)
tet(Q)	TETRACYCLINE tetracycline resistance ribosomal protection protein Tet(Q)
tet(W)	TETRACYCLINE tetracycline resistance ribosomal protection protein Tet(W)
acrF	EFFLUX multidrug efflux RND transporter permease subunit AcrF
emrD	EFFLUX multidrug efflux MFS transporter EmrD
mdtM	EFFLUX multidrug efflux MFS transporter MdtM
SMR_efflux_emrE	EFFLUX multidrug efflux SMR transporter EmrE
